# Supplementary material for: Regulation of Swine Growth by Backfat Tissue during Growing and Finishing Stages
Source: Animals (Basel). 2021 Dec 9;11(12):3511. doi: 10.3390/ani11123511 (PMC8698142; doi:10.3390/ani11123511)
Supplement: Supplementary file 1 [file animals-11-03511-s001.zip]

Archive with 2 entries (2 files):
- 1006_Backfat_supplementary figure.pdf
- 1006_Backfat_supplementary tables.xlsx
