# Supplementary material for: Regulation of Swine Growth by Backfat Tissue during Growing and Finishing Stages
Source: Animals (Basel). 2021 Dec 9;11(12):3511. doi: 10.3390/ani11123511 (PMC8698142; doi:10.3390/ani11123511)
Supplement: Supplementary file 1 [file animals-11-03511-s001.zip › 1006_Backfat_supplementary tables.xlsx]

## Sheet: DEG list
Table S1
DEGs list
Gene_name	Ensembl_gene_name	log2FC	p-value	FDR
U2	ENSSSCG00000040819	-7.02837	5.09222e-07	0.0001154
U2	ENSSSCG00000037923	-6.40425	6.70646e-07	0.000146554
SNORA35B	ENSSSCG00000018716	-6.23909	7.46063e-14	7.02304e-11
SNORA73	ENSSSCG00000034185	-5.99985	1.21382e-10	6.32093e-08
U4	ENSSSCG00000037051	-5.95433	5.75005e-23	1.40733e-19
	ENSSSCG00000050649	-5.8852	1.51787e-06	0.000281439
SNORA74	ENSSSCG00000018891	-5.43592	1.24922e-38	3.05748e-34
U2	ENSSSCG00000036600	-5.43314	1.38412e-26	4.83949e-23
CLDN8	ENSSSCG00000012030	-5.42879	0.000412693	0.020041
SNORA53	ENSSSCG00000018262	-5.37077	8.01506e-14	7.2655e-11
	ENSSSCG00000051005	-5.3262	0.000225847	0.0131297
CBR1	ENSSSCG00000031111	-5.21256	0.000539038	0.0244314
CRISP3	ENSSSCG00000024347	-5.16623	0.000800852	0.0327226
SNORA74	ENSSSCG00000044718	-5.12757	8.74223e-24	2.3774e-20
	ENSSSCG00000045668	5.09184	0.000634173	0.027569
U1	ENSSSCG00000019292	-5.01644	5.63188e-06	0.000810825
U1	ENSSSCG00000018461	-4.95704	1.29722e-11	9.07125e-09
IRX2	ENSSSCG00000032074	-4.8288	2.18654e-08	7.64509e-06
PGA5	ENSSSCG00000013092	-4.76295	0.000231549	0.0133659
	ENSSSCG00000034022	4.75577	3.7227e-05	0.00351784
SNORA23	ENSSSCG00000023953	-4.69762	8.55242e-35	6.97735e-31
SNORD22	ENSSSCG00000029549	-4.67438	1.02262e-28	4.17145e-25
CLDN4	ENSSSCG00000007718	-4.6455	1.15627e-22	2.57269e-19
	ENSSSCG00000033141	-4.59933	3.35286e-06	0.00054858
U1	ENSSSCG00000039278	-4.5784	5.40827e-13	4.41225e-10
SNORA17B	ENSSSCG00000038609	-4.5222	8.07539e-18	9.41167e-15
SNORD17	ENSSSCG00000018309	-4.51433	1.07237e-15	1.14114e-12
U2	ENSSSCG00000035117	-4.4907	4.55195e-05	0.00406785
SNORA63	ENSSSCG00000019309	-4.42879	2.14565e-32	1.31287e-28
U2	ENSSSCG00000040316	-4.38427	4.15221e-10	1.99265e-07
SNORA57	ENSSSCG00000025282	-4.37049	3.99975e-38	4.8947e-34
PERP	ENSSSCG00000038420	-4.3604	4.35796e-05	0.0039948
MMP7	ENSSSCG00000014982	-4.34334	0.000258637	0.0142571
MYLPF	ENSSSCG00000007799	-4.34085	0.000281465	0.0153086
U2	ENSSSCG00000035569	-4.29905	9.35951e-18	1.04125e-14
SNORA5A	ENSSSCG00000021904	-4.28808	1.63086e-21	3.07041e-18
	ENSSSCG00000051449	-4.26915	4.68878e-06	0.000720747
	ENSSSCG00000019435	-4.26821	6.87248e-29	3.36408e-25
IRX1	ENSSSCG00000034884	-4.26581	4.59441e-08	1.47958e-05
KRT14	ENSSSCG00000017448	-4.2548	0.00111933	0.0405262
U1	ENSSSCG00000037026	-4.15732	9.63374e-13	7.36831e-10
ALX4	ENSSSCG00000040329	-4.13436	0.000240558	0.0137562
TNNI2	ENSSSCG00000033260	-4.11785	0.000270685	0.0148211
	ENSSSCG00000010190	-4.10408	0.000571396	0.0254734
CKM	ENSSSCG00000036132	-4.1037	0.000386757	0.0191617
SCARNA1	ENSSSCG00000023906	-4.08977	8.35415e-20	1.07615e-16
MYL1	ENSSSCG00000016157	-4.08299	0.00048181	0.0226008
SPDEF	ENSSSCG00000036573	-4.06039	4.50296e-05	0.00406679
CHIA	ENSSSCG00000023706	-4.00967	0.000171995	0.0105239
MYOZ1	ENSSSCG00000010304	-4.0091	0.000476914	0.0224903
SNORD22	ENSSSCG00000025513	-3.89587	3.99009e-10	1.95315e-07
ENO3	ENSSSCG00000017904	-3.877	0.000236186	0.0135696
	ENSSSCG00000032948	-3.85117	1.98408e-13	1.6745e-10
ATP2A1	ENSSSCG00000007805	-3.82966	0.000953583	0.0366718
ELN	ENSSSCG00000025858	-3.81304	1.90782e-14	1.86775e-11
	ENSSSCG00000031903	-3.80458	0.00107227	0.0395232
LGR5	ENSSSCG00000030511	-3.76747	2.17135e-08	7.64509e-06
FOSB	ENSSSCG00000031616	3.76673	5.40945e-08	1.71943e-05
SNORD94	ENSSSCG00000019715	-3.76418	4.10707e-25	1.25651e-21
ZNF599	ENSSSCG00000035876	-3.73227	4.8102e-05	0.00421255
	ENSSSCG00000033764	-3.72788	0.000219992	0.0128198
SHISA2	ENSSSCG00000030113	-3.71951	3.17936e-05	0.00317612
ACTC1	ENSSSCG00000004803	-3.6965	0.000697645	0.0296954
	ENSSSCG00000025468	-3.69173	0.00137209	0.0463199
SNORA63	ENSSSCG00000020700	-3.68207	0.00023091	0.0133606
MMP9	ENSSSCG00000007436	3.66592	5.08771e-06	0.000751271
	ENSSSCG00000029550	-3.65797	3.17165e-15	3.23443e-12
CADM2	ENSSSCG00000011999	3.63352	2.34216e-11	1.59234e-08
SNORA48	ENSSSCG00000018563	-3.63092	1.99575e-20	3.05287e-17
TNNC2	ENSSSCG00000007424	-3.61341	0.000974425	0.0370497
PGLYRP2	ENSSSCG00000025560	-3.61188	2.8647e-11	1.8451e-08
SNORD97	ENSSSCG00000019944	-3.60468	1.22126e-20	1.99268e-17
	ENSSSCG00000020580	-3.54548	1.27261e-09	5.6631e-07
	ENSSSCG00000039963	-3.5294	3.17104e-20	4.56536e-17
	ENSSSCG00000045913	-3.46558	3.82441e-06	0.000603886
GPRL15	ENSSSCG00000024634	3.43027	0.000796583	0.0326026
SNORA73	ENSSSCG00000037630	-3.41658	1.00553e-12	7.45767e-10
	ENSSSCG00000031023	-3.38701	0.00035461	0.0178215
CYP2A19	ENSSSCG00000002993	3.38242	2.23332e-07	5.46606e-05
SCARNA10	ENSSSCG00000040520	-3.36396	2.72017e-18	3.32881e-15
LRRC4B	ENSSSCG00000029960	-3.35023	8.7543e-05	0.00659266
SNORA68	ENSSSCG00000018685	-3.34771	1.87264e-10	9.5485e-08
	ENSSSCG00000018178	-3.30299	7.99882e-07	0.000170236
	ENSSSCG00000036013	3.28999	3.45415e-07	8.12888e-05
EEF1A2	ENSSSCG00000040401	-3.26523	0.00126668	0.0439122
IGSF10	ENSSSCG00000011717	-3.26329	6.33795e-06	0.000896656
PGAM2	ENSSSCG00000016720	-3.21962	0.000479154	0.0225525
SNORA12	ENSSSCG00000018383	-3.21922	1.10604e-21	2.25587e-18
	ENSSSCG00000020505	-3.21492	3.19725e-21	5.58948e-18
RNaseP_nuc	ENSSSCG00000020439	-3.2076	3.11431e-09	1.27327e-06
DSP	ENSSSCG00000001025	-3.20732	0.000591822	0.0260519
PI15	ENSSSCG00000006172	-3.20378	1.25303e-07	3.41952e-05
COL17A1	ENSSSCG00000010607	-3.18569	0.00091262	0.0356634
	ENSSSCG00000002825	3.17741	4.4787e-05	0.00405986
DAB1	ENSSSCG00000003833	3.17082	8.51051e-11	4.84406e-08
SNORA27	ENSSSCG00000019590	-3.16463	5.02374e-20	6.83089e-17
SLN	ENSSSCG00000029651	-3.1539	0.00130952	0.0448886
	ENSSSCG00000001551	3.11593	1.7975e-06	0.000328311
ESR1	ENSSSCG00000025777	-3.11344	1.23353e-05	0.00150953
SNORA62	ENSSSCG00000028403	-3.10065	1.03105e-07	3.04035e-05
U2	ENSSSCG00000032126	-3.04948	0.00108793	0.0399208
SNORD15	ENSSSCG00000025715	-3.04161	7.9923e-11	4.65742e-08
	ENSSSCG00000030032	-3.0331	0.000309615	0.0161574
SDR16C5	ENSSSCG00000006245	3.0258	6.86537e-07	0.000148699
	ENSSSCG00000049035	3.02365	1.38215e-05	0.00165015
Metazoa_SRP	ENSSSCG00000034995	-3.00114	1.15469e-07	3.28615e-05
Metazoa_SRP	ENSSSCG00000032708	-2.97259	1.51872e-07	3.95431e-05
SNORA64	ENSSSCG00000026828	-2.97154	6.8367e-08	2.11808e-05
ssc-mir-6782	ENSSSCG00000037644	-2.96467	0.000134086	0.00889367
SNORA49	ENSSSCG00000019634	-2.9544	1.73592e-13	1.51738e-10
CES1	ENSSSCG00000039985	2.94444	6.93748e-05	0.00551282
FOS	ENSSSCG00000002383	2.87077	5.44567e-07	0.000122278
SNORA24	ENSSSCG00000018373	-2.86629	3.1214e-09	1.27327e-06
	ENSSSCG00000051217	2.83338	0.00010442	0.00751669
	ENSSSCG00000046097	2.8287	3.2954e-06	0.00054858
SAL1	ENSSSCG00000005474	2.82473	2.55118e-09	1.09544e-06
	ENSSSCG00000028376	2.81828	0.000970576	0.0370322
PIK3C2G	ENSSSCG00000000591	2.81027	4.14538e-08	1.35277e-05
Metazoa_SRP	ENSSSCG00000021003	-2.79876	9.65167e-08	2.88079e-05
LTBP2	ENSSSCG00000002368	-2.78353	7.54543e-11	4.61686e-08
	ENSSSCG00000019418	-2.76636	1.50586e-09	6.5814e-07
SCARNA11	ENSSSCG00000020372	-2.72666	0.000124254	0.00842414
SLC7A5	ENSSSCG00000032996	-2.7123	1.32931e-06	0.000254178
PRSS35	ENSSSCG00000004452	-2.70459	1.80337e-05	0.00199717
	ENSSSCG00000041596	-2.69826	0.000898952	0.0354533
Metazoa_SRP	ENSSSCG00000023048	-2.67332	1.31939e-07	3.51002e-05
KLHL25	ENSSSCG00000002258	-2.65037	8.71968e-11	4.85032e-08
LOXL1	ENSSSCG00000001914	-2.64951	2.31787e-10	1.15775e-07
CYP4V2	ENSSSCG00000032687	2.64572	8.5689e-12	6.16835e-09
LHFPL5	ENSSSCG00000001553	2.61845	2.80513e-06	0.000478538
SNORA38	ENSSSCG00000018699	-2.60204	1.06055e-10	5.76823e-08
SCARNA22	ENSSSCG00000020173	-2.57932	1.51625e-05	0.0017756
	ENSSSCG00000038683	2.56342	0.00134169	0.045799
SCARNA12	ENSSSCG00000026919	-2.53549	5.83237e-13	4.60475e-10
SNORA61	ENSSSCG00000030477	-2.52761	4.70456e-11	2.95241e-08
KLKB1	ENSSSCG00000015799	2.49341	2.02207e-05	0.00218983
SNORA14B	ENSSSCG00000018243	-2.49242	1.37758e-07	3.6254e-05
Metazoa_SRP	ENSSSCG00000031740	-2.48379	0.00014603	0.00945524
UCHL1	ENSSSCG00000022945	2.48063	5.633e-05	0.0047705
CTCFL	ENSSSCG00000007505	2.46501	3.19048e-06	0.000534842
	ENSSSCG00000005316	-2.43967	0.000273306	0.0149312
	ENSSSCG00000035293	-2.43192	3.74621e-07	8.73224e-05
	ENSSSCG00000008250	2.43139	1.84099e-07	4.69356e-05
SIX6	ENSSSCG00000005086	2.4299	0.000875494	0.0348418
SLITRK4	ENSSSCG00000022091	-2.42566	0.000717821	0.0300484
	ENSSSCG00000018620	-2.40672	3.17097e-08	1.08998e-05
C14orf39	ENSSSCG00000005085	2.39626	8.39648e-07	0.000177158
	ENSSSCG00000018402	-2.38917	1.8643e-05	0.00204614
	ENSSSCG00000049905	2.38209	0.000976387	0.0370497
	ENSSSCG00000049095	2.37632	2.17525e-05	0.00231475
	ENSSSCG00000034688	-2.36889	1.18619e-05	0.00146626
TMEM182	ENSSSCG00000008150	2.36543	1.24092e-06	0.000246923
DMC1	ENSSSCG00000000103	2.36172	0.000316462	0.0163405
KBTBD11	ENSSSCG00000029796	-2.35911	0.000186831	0.0111529
CCDC201	ENSSSCG00000050056	2.33857	0.000580438	0.0257359
HOXC10	ENSSSCG00000022728	-2.31751	0.000379686	0.0188495
	ENSSSCG00000006719	2.30891	0.000250026	0.0140032
TNC	ENSSSCG00000005494	-2.29607	0.00148368	0.0492046
MFAP5	ENSSSCG00000031712	-2.2909	1.57767e-08	5.7632e-06
	ENSSSCG00000047544	2.28837	0.000483718	0.0226008
VDR	ENSSSCG00000020864	-2.2847	2.58962e-06	0.000446345
PTK7	ENSSSCG00000001660	-2.2769	5.15823e-05	0.00439888
PDLIM3	ENSSSCG00000015796	-2.26422	0.00126399	0.0439122
CPE	ENSSSCG00000008854	-2.26258	2.86033e-09	1.20701e-06
	ENSSSCG00000032609	-2.25337	5.43083e-06	0.00078849
	ENSSSCG00000032456	2.24328	1.61421e-07	4.15871e-05
FRRS1L	ENSSSCG00000038824	2.24037	4.24609e-06	0.000661931
VCAN	ENSSSCG00000014136	-2.23652	1.4327e-08	5.31291e-06
TTC36	ENSSSCG00000038839	2.23578	0.000236956	0.0135819
CCL21	ENSSSCG00000038162	-2.22851	0.000131295	0.00877993
	ENSSSCG00000035473	-2.21793	6.95953e-10	3.21386e-07
NALCN	ENSSSCG00000038949	2.20329	1.1096e-10	5.90379e-08
HNF4A	ENSSSCG00000007371	2.20126	0.000431241	0.0206953
	ENSSSCG00000031928	-2.19104	0.000132014	0.008795
LEP	ENSSSCG00000040464	2.17969	0.000248289	0.013981
SNORA16B	ENSSSCG00000028807	-2.17687	6.39288e-08	2.00597e-05
	ENSSSCG00000047110	2.16741	1.95538e-05	0.00212702
	ENSSSCG00000039615	-2.16402	0.00115602	0.0412987
LRRC6	ENSSSCG00000005952	2.15353	2.0232e-06	0.000366798
	ENSSSCG00000018244	-2.14145	0.00119494	0.042257
	ENSSSCG00000007369	-2.1402	0.00101025	0.0379401
	ENSSSCG00000044913	2.12465	3.36208e-06	0.00054858
SRPX	ENSSSCG00000012234	-2.11055	7.92462e-11	4.65742e-08
MATN4	ENSSSCG00000007391	-2.10792	4.88842e-06	0.000729538
	ENSSSCG00000041224	2.09585	0.000818519	0.0333277
SCARNA21	ENSSSCG00000029854	-2.09137	2.68309e-11	1.77483e-08
XPNPEP2	ENSSSCG00000012651	-2.0872	4.19418e-05	0.00385912
FAM180B	ENSSSCG00000013230	2.08169	0.000809221	0.0330095
HIST1H3E	ENSSSCG00000036727	-2.07335	5.73121e-05	0.00483695
PYCR1	ENSSSCG00000034723	-2.07092	4.99311e-09	1.97107e-06
ADAMTS19	ENSSSCG00000014259	-2.05791	1.17377e-05	0.00146626
PLA2G4E	ENSSSCG00000037292	2.03455	0.00139975	0.047059
	ENSSSCG00000007552	-2.02604	1.61552e-05	0.00186509
KCNS1	ENSSSCG00000007385	-2.02125	0.000950541	0.036637
GRIA2	ENSSSCG00000024685	2.0184	0.000151804	0.00970657
ADAM2	ENSSSCG00000045907	2.00798	0.00030751	0.0161509
SNORA63	ENSSSCG00000018172	-2.00275	2.2987e-06	0.000407686
DDIT3	ENSSSCG00000044553	1.99687	4.81826e-06	0.000727944
GDF10	ENSSSCG00000010376	-1.99666	0.000495602	0.0228386
SLC16A13	ENSSSCG00000017926	-1.99065	0.00028131	0.0153086
	ENSSSCG00000036274	1.99009	0.000145239	0.00945408
SPON2	ENSSSCG00000039488	-1.97911	4.91569e-09	1.97107e-06
	ENSSSCG00000050152	1.9756	0.000265695	0.0145805
FNDC1	ENSSSCG00000004052	-1.97503	2.43648e-06	0.000425949
GPR35	ENSSSCG00000040095	-1.96337	1.28362e-06	0.000249338
	ENSSSCG00000041264	1.96026	0.000219695	0.0128198
	ENSSSCG00000046536	1.93923	0.0001605	0.0100021
GAS2L2	ENSSSCG00000039395	1.9367	0.00101975	0.0381627
	ENSSSCG00000046845	1.93309	0.000346797	0.0175182
	ENSSSCG00000045162	1.93245	0.000473263	0.0223612
	ENSSSCG00000020152	-1.91862	2.42078e-06	0.000425949
	ENSSSCG00000028997	-1.91467	0.000112002	0.00788167
	ENSSSCG00000047706	1.91192	0.000157497	0.00985869
FCN2	ENSSSCG00000023333	-1.90624	5.76324e-07	0.000128232
SDC1	ENSSSCG00000008601	-1.90589	2.06594e-06	0.000371793
	ENSSSCG00000050122	1.9043	0.000657538	0.0282834
	ENSSSCG00000047080	1.90046	6.24492e-05	0.00519879
DUSP4	ENSSSCG00000015850	-1.89579	4.03025e-05	0.00373638
ENHO	ENSSSCG00000027428	-1.89471	0.000483016	0.0226008
ALDH1A2	ENSSSCG00000025578	1.8914	1.28508e-07	3.45629e-05
SMPDL3A	ENSSSCG00000004233	1.88569	2.59971e-05	0.0026935
STAR	ENSSSCG00000034942	-1.88553	0.00025853	0.0142571
CD248	ENSSSCG00000029949	-1.87933	1.20484e-07	3.35096e-05
	ENSSSCG00000036669	1.87628	1.40768e-06	0.000266477
ITIH3	ENSSSCG00000011451	1.87623	0.0003345	0.0171274
MFAP2	ENSSSCG00000003479	-1.86816	1.79877e-08	6.47426e-06
AMDHD1	ENSSSCG00000000893	1.86726	0.000241906	0.013801
	ENSSSCG00000048343	-1.86539	8.68609e-05	0.0065818
CISH	ENSSSCG00000040581	-1.86495	4.9503e-05	0.00428122
	ENSSSCG00000044878	1.8467	0.00120331	0.0424367
NPM3	ENSSSCG00000010568	-1.84576	6.15063e-06	0.000875214
SNORA71	ENSSSCG00000025722	-1.84567	0.000175396	0.0106787
SERHL2	ENSSSCG00000034350	-1.83337	9.50344e-10	4.30735e-07
	ENSSSCG00000047829	1.82909	0.000311308	0.0162112
MCM4	ENSSSCG00000006273	-1.82774	1.20105e-07	3.35096e-05
	ENSSSCG00000034623	1.82712	9.82761e-07	0.000205582
	ENSSSCG00000041146	-1.82514	0.000107767	0.00768985
SNORA70	ENSSSCG00000037470	-1.81996	4.40948e-05	0.00401197
IGFBP2	ENSSSCG00000035392	-1.8126	0.000144485	0.00943002
	ENSSSCG00000039860	-1.801	0.000390553	0.0192718
NOX5	ENSSSCG00000004966	1.792	0.000102804	0.00748612
NREP	ENSSSCG00000034993	-1.78631	1.31205e-06	0.000252854
HIF3A	ENSSSCG00000003101	-1.78419	0.000103078	0.00748612
	ENSSSCG00000051689	-1.77538	4.30052e-10	2.02414e-07
CDC42EP5	ENSSSCG00000039922	-1.7736	3.5922e-06	0.00057698
	ENSSSCG00000033350	1.77338	3.71635e-08	1.22916e-05
CXCL10	ENSSSCG00000032474	-1.77296	2.78186e-05	0.00282514
	ENSSSCG00000004911	1.77119	2.81551e-06	0.000478538
COL8A1	ENSSSCG00000011973	-1.77088	1.17035e-05	0.00146626
MCM2	ENSSSCG00000011624	-1.7676	5.77087e-06	0.000825976
CHD5	ENSSSCG00000003366	-1.76378	0.000295748	0.015839
FHDC1	ENSSSCG00000009011	-1.76299	2.08504e-07	5.15468e-05
IGFBP5	ENSSSCG00000025924	-1.76057	1.7122e-06	0.000315084
COL18A1	ENSSSCG00000038089	-1.75379	6.74989e-05	0.00541651
	ENSSSCG00000035760	1.74112	4.32956e-06	0.000670671
	ENSSSCG00000036820	-1.7383	1.11438e-07	3.20877e-05
IGFALS	ENSSSCG00000008013	-1.73652	4.72211e-06	0.000720747
	ENSSSCG00000035089	-1.73335	7.36523e-06	0.00100706
	ENSSSCG00000048101	1.7297	1.27782e-06	0.000249338
GABRE	ENSSSCG00000012754	1.72965	0.00111	0.0403074
	ENSSSCG00000051330	1.72878	0.000777003	0.0320154
MEGF6	ENSSSCG00000024678	-1.72415	5.00351e-05	0.00428679
CKB	ENSSSCG00000021220	-1.72033	0.000485374	0.0226008
	ENSSSCG00000046688	1.71294	0.000975117	0.0370497
NECTIN1	ENSSSCG00000015125	-1.71209	0.000305984	0.0161053
TTYH3	ENSSSCG00000007565	-1.70838	1.30308e-08	4.98327e-06
	ENSSSCG00000029412	-1.70782	0.000548427	0.0246742
SLC6A4	ENSSSCG00000017797	-1.70342	6.63273e-06	0.000932965
	ENSSSCG00000051764	1.70261	7.33193e-05	0.00573319
OPCML	ENSSSCG00000037534	1.69644	9.94997e-06	0.00131635
LTBP1	ENSSSCG00000008510	-1.695	1.35907e-08	5.11743e-06
PLCH1	ENSSSCG00000026718	1.69276	0.0010304	0.0383852
	ENSSSCG00000046930	1.6923	0.00104754	0.0389054
	ENSSSCG00000032465	-1.69068	0.00112495	0.0405497
TKTL2	ENSSSCG00000026079	1.69017	0.000262974	0.0144636
	ENSSSCG00000007336	-1.68862	0.000182855	0.010996
CDON	ENSSSCG00000022504	-1.68431	1.86047e-07	4.69434e-05
	ENSSSCG00000045979	-1.68202	0.00112438	0.0405497
	ENSSSCG00000047079	-1.67421	9.77497e-05	0.0072061
	ENSSSCG00000025527	-1.67405	3.45512e-05	0.00335572
	ENSSSCG00000049500	1.67296	0.00109539	0.0400412
IRX5	ENSSSCG00000032145	-1.66887	6.3851e-05	0.00524413
FBN2	ENSSSCG00000014256	-1.66855	6.69109e-07	0.000146554
	ENSSSCG00000051532	1.65056	0.000716349	0.0300484
EMILIN1	ENSSSCG00000008557	-1.64955	3.71315e-08	1.22916e-05
	ENSSSCG00000046419	1.64924	2.02136e-07	5.04823e-05
CDHR1	ENSSSCG00000010348	1.64375	0.00076717	0.0317171
ADSSL1	ENSSSCG00000037334	-1.63696	0.00031479	0.0163282
	ENSSSCG00000042365	1.63373	0.000155169	0.00981333
NRSN1	ENSSSCG00000021696	1.63284	0.000132239	0.008795
	ENSSSCG00000029709	1.62167	0.000404778	0.019816
METTL11B	ENSSSCG00000006281	1.62094	0.000744791	0.0310013
BGN	ENSSSCG00000012766	-1.60996	8.83123e-08	2.7018e-05
PRRX2	ENSSSCG00000005680	-1.60326	5.15181e-06	0.000755033
SFRP5	ENSSSCG00000010529	1.60178	0.000309161	0.0161574
RYR2	ENSSSCG00000010142	1.60073	2.76878e-07	6.7095e-05
FN1	ENSSSCG00000016174	-1.59772	0.000251792	0.0140188
IGSF3	ENSSSCG00000006737	-1.59693	0.000545068	0.0245682
	ENSSSCG00000048786	1.59478	3.42701e-07	8.12888e-05
SLC16A11	ENSSSCG00000017925	-1.59184	6.979e-05	0.00551777
	ENSSSCG00000037929	-1.58421	2.20613e-05	0.00232737
	ENSSSCG00000041827	1.58252	6.85239e-05	0.00546294
SLC7A7	ENSSSCG00000002041	-1.58099	3.38946e-05	0.00331868
CXCL14	ENSSSCG00000014310	-1.57674	9.52344e-08	2.87761e-05
BRI3BP	ENSSSCG00000032831	-1.57506	1.6289e-05	0.0018717
RHOD	ENSSSCG00000022726	-1.56994	6.16283e-05	0.00516559
CXCL9	ENSSSCG00000032777	-1.5691	0.00130506	0.0447986
MTMR7	ENSSSCG00000036785	1.56806	0.00101869	0.0381627
DGKB	ENSSSCG00000015355	1.56697	3.11506e-07	7.47461e-05
MOCOS	ENSSSCG00000003744	1.56147	7.18311e-07	0.000154216
COL4A5	ENSSSCG00000012572	-1.56062	1.21409e-05	0.0014932
RCOR2	ENSSSCG00000013049	-1.55892	4.80874e-05	0.00421255
	ENSSSCG00000046769	1.55687	0.000667559	0.0286641
TNFAIP6	ENSSSCG00000023716	-1.55677	1.06674e-06	0.000221259
EMILIN3	ENSSSCG00000007358	-1.55244	0.000716246	0.0300484
	ENSSSCG00000047802	1.55111	4.99738e-05	0.00428679
E2F1	ENSSSCG00000007268	-1.54256	0.00115082	0.041179
TMEM71	ENSSSCG00000005951	1.5418	2.60821e-05	0.0026935
ABCA4	ENSSSCG00000006890	1.5415	2.65016e-05	0.00272533
	ENSSSCG00000045827	1.541	1.30714e-05	0.00158377
TUBB	ENSSSCG00000001379	-1.53812	0.000196981	0.0116452
	ENSSSCG00000015810	1.53778	9.83273e-05	0.00722691
	ENSSSCG00000046118	1.53359	0.000143088	0.00938897
	ENSSSCG00000050453	1.53287	1.083e-05	0.00137658
MCM3	ENSSSCG00000025488	-1.53266	4.94487e-05	0.00428122
PSAT1	ENSSSCG00000005287	1.53128	0.000785127	0.0322416
	ENSSSCG00000049262	-1.53104	1.267e-06	0.000249338
DHCR7	ENSSSCG00000021181	-1.52954	7.60457e-06	0.00103401
CRABP2	ENSSSCG00000006472	-1.52663	0.000407977	0.0198909
	ENSSSCG00000043411	1.52628	0.00115923	0.0412987
LIMCH1	ENSSSCG00000008799	1.52	3.37162e-05	0.00331868
PEG10	ENSSSCG00000036049	-1.51658	1.25743e-07	3.41952e-05
	ENSSSCG00000006793	1.51336	0.0013447	0.0458379
S100A6	ENSSSCG00000021084	-1.50822	0.000893792	0.0354533
TMEM140	ENSSSCG00000040673	1.50207	0.000413516	0.0200412
OXCT1	ENSSSCG00000016863	1.50126	0.000779236	0.0320534
ATP5MC1	ENSSSCG00000017544	-1.50079	0.000298098	0.0158716
FLRT3	ENSSSCG00000007079	1.49719	1.08427e-06	0.000223005
GPC1	ENSSSCG00000016364	-1.49637	1.01666e-05	0.00133063
EPHB2	ENSSSCG00000003527	-1.49583	3.41652e-05	0.00333145
	ENSSSCG00000046767	1.49321	0.000181561	0.010996
NT5E	ENSSSCG00000004291	-1.49204	0.000981261	0.037177
NR4A2	ENSSSCG00000015871	1.4919	0.00071715	0.0300484
	ENSSSCG00000031751	-1.4888	0.000929695	0.0360036
CYCS	ENSSSCG00000016714	-1.48788	0.000389133	0.0192405
H2AFX	ENSSSCG00000042208	-1.48643	0.000232561	0.0133928
PPARD	ENSSSCG00000001539	-1.48427	0.000433719	0.020733
	ENSSSCG00000045273	1.47878	0.000577201	0.0256388
	ENSSSCG00000048853	1.47253	0.000189557	0.0112607
	ENSSSCG00000050266	1.46638	2.73875e-05	0.00279295
	ENSSSCG00000044013	-1.46492	2.10722e-06	0.000376454
CITED1	ENSSSCG00000012409	-1.45847	0.000218033	0.0127664
PLXDC1	ENSSSCG00000017511	-1.45733	6.32087e-05	0.00522646
FADS1	ENSSSCG00000024015	-1.45334	1.04677e-05	0.00134841
	ENSSSCG00000051257	1.45233	6.88646e-06	0.000952238
ASPN	ENSSSCG00000008072	-1.45191	0.000101001	0.00740117
	ENSSSCG00000049042	1.45047	0.000141563	0.00931386
	ENSSSCG00000022738	1.4486	0.000114249	0.00794389
LYVE1	ENSSSCG00000029886	-1.44326	0.000229259	0.0132965
TUBB4B	ENSSSCG00000037046	-1.44206	8.78836e-06	0.001169
	ENSSSCG00000050311	1.4321	8.24846e-06	0.00110924
SIVA1	ENSSSCG00000031132	-1.4303	1.10012e-07	3.20542e-05
	ENSSSCG00000033566	-1.42895	3.33736e-06	0.00054858
PHB2	ENSSSCG00000024655	-1.42532	4.74118e-06	0.000720747
GPAT3	ENSSSCG00000009233	-1.42409	2.09074e-05	0.00225422
TOMM40	ENSSSCG00000003089	-1.41888	1.565e-05	0.00182397
UNC5A	ENSSSCG00000014049	1.41736	7.46401e-05	0.00579942
SLC38A5	ENSSSCG00000025981	-1.41435	0.000152137	0.00970657
CD209	ENSSSCG00000013579	-1.41291	0.000655391	0.0282834
TFRC	ENSSSCG00000011848	-1.41284	0.000315556	0.0163282
FKBP10	ENSSSCG00000017422	-1.41148	4.33584e-07	9.91773e-05
FAM167B	ENSSSCG00000003616	-1.41135	6.72218e-06	0.000934803
	ENSSSCG00000050459	1.40971	0.00130481	0.0447986
	ENSSSCG00000051476	1.40543	0.000732765	0.0306048
	ENSSSCG00000048515	1.4044	0.00096024	0.0368368
APLN	ENSSSCG00000048443	-1.40139	0.00137125	0.0463199
	ENSSSCG00000045670	1.39755	3.79549e-05	0.00355918
NPR3	ENSSSCG00000036201	1.39495	1.41541e-06	0.000266477
BEND6	ENSSSCG00000001498	-1.39381	0.000873045	0.0348269
	ENSSSCG00000046743	1.39349	4.85774e-06	0.000729406
SLC17A9	ENSSSCG00000040931	-1.39324	1.04548e-05	0.00134841
MTURN	ENSSSCG00000037158	1.39002	0.000117807	0.00809923
SERPINE1	ENSSSCG00000025698	-1.38312	0.000606238	0.0264486
FBN1	ENSSSCG00000004658	-1.3824	0.000544367	0.0245682
TFCP2L1	ENSSSCG00000015732	1.37438	1.19211e-06	0.000243142
AFF2	ENSSSCG00000012730	-1.3741	0.000295691	0.015839
MCM5	ENSSSCG00000022823	-1.37026	1.64691e-05	0.00188356
	ENSSSCG00000018682	-1.3695	1.70236e-05	0.00192895
	ENSSSCG00000022295	-1.36847	0.00011582	0.00801244
	ENSSSCG00000039139	-1.36665	2.18616e-05	0.00231629
DPYSL3	ENSSSCG00000036549	-1.3637	0.000250814	0.0140152
	ENSSSCG00000047946	1.36231	2.14651e-05	0.00229414
FZD7	ENSSSCG00000016111	-1.36229	0.000242881	0.0138244
RUNDC3B	ENSSSCG00000024485	1.36163	0.000108479	0.00771809
FAM149A	ENSSSCG00000015802	1.36102	2.35118e-05	0.00246975
SLC25A6	ENSSSCG00000033673	-1.35754	1.44977e-05	0.00171416
ALDH2	ENSSSCG00000009889	1.3551	2.99779e-05	0.00301938
LHFPL2	ENSSSCG00000028536	-1.35064	3.57285e-05	0.00341584
PAMR1	ENSSSCG00000028338	-1.34946	3.39986e-06	0.000551069
NES	ENSSSCG00000006474	-1.34592	1.05546e-05	0.00135248
HAPLN3	ENSSSCG00000030597	1.34515	1.3244e-05	0.00159678
DCLK1	ENSSSCG00000033919	-1.3435	0.000651648	0.0282285
MEIS1	ENSSSCG00000039161	-1.34144	7.11151e-09	2.76276e-06
RPLP0	ENSSSCG00000036014	-1.33936	0.000552495	0.0248116
RDH16	ENSSSCG00000000419	1.33882	0.000303343	0.0160353
NDUFS6	ENSSSCG00000017114	-1.33726	5.00929e-05	0.00428679
COL12A1	ENSSSCG00000004484	-1.33626	0.000714522	0.0300484
	ENSSSCG00000023611	-1.33542	0.000566439	0.0252985
DKK2	ENSSSCG00000032094	-1.33345	8.3165e-05	0.00632131
KAZALD1	ENSSSCG00000022429	-1.33131	2.55581e-06	0.000443642
THBS3	ENSSSCG00000006524	-1.33098	6.62255e-05	0.0053591
DUSP10	ENSSSCG00000010831	1.32943	3.49193e-05	0.00337806
TNFAIP2	ENSSSCG00000036612	-1.32918	3.84669e-07	8.88186e-05
	ENSSSCG00000004570	-1.32916	0.00119649	0.042257
MCRIP2	ENSSSCG00000007995	-1.32687	0.000685647	0.0292866
CCDC28A	ENSSSCG00000004148	1.32651	7.26167e-05	0.00569645
C1QTNF6	ENSSSCG00000030325	-1.32644	8.10512e-05	0.00624183
	ENSSSCG00000049339	1.3255	5.52724e-05	0.0046972
SCARNA13	ENSSSCG00000020462	-1.32403	0.000117228	0.00808215
CCND2	ENSSSCG00000038694	-1.32328	8.06256e-06	0.00109023
PDLIM7	ENSSSCG00000040507	-1.321	4.38983e-05	0.00400899
	ENSSSCG00000047532	1.3192	0.00123551	0.0432605
	ENSSSCG00000039926	-1.31903	0.000942927	0.0364583
MMP16	ENSSSCG00000006132	-1.31775	1.18431e-05	0.00146626
ACAT2	ENSSSCG00000004049	-1.31479	0.000910788	0.0356634
PRR5	ENSSSCG00000021748	-1.31387	0.000604097	0.0264023
SREBF1	ENSSSCG00000033626	-1.31371	0.000409586	0.0199297
OBSL1	ENSSSCG00000028052	-1.31201	3.20649e-08	1.08998e-05
	ENSSSCG00000027124	-1.30982	0.000107768	0.00768985
STXBP2	ENSSSCG00000013576	-1.3077	1.48987e-06	0.000278355
HMGA1	ENSSSCG00000032242	-1.30175	0.000584528	0.0258237
FSCN1	ENSSSCG00000007586	-1.30003	0.00012335	0.00840942
MRPS12	ENSSSCG00000031860	-1.29846	3.35104e-05	0.00331868
PLAC9	ENSSSCG00000010332	-1.2978	7.62689e-05	0.00590722
COL6A6	ENSSSCG00000037430	-1.29518	0.000432611	0.0207205
EMILIN2	ENSSSCG00000003694	-1.29449	3.88559e-06	0.000609615
CYP26B1	ENSSSCG00000008311	1.29255	0.00102721	0.0383412
GJA1	ENSSSCG00000004241	-1.29144	0.000744342	0.0310013
TMEM132A	ENSSSCG00000013113	-1.28827	0.000297512	0.0158716
	ENSSSCG00000041983	1.28783	0.000112632	0.0078985
SOX5	ENSSSCG00000000567	1.28755	0.000394491	0.0194269
TMEM26	ENSSSCG00000023525	-1.28317	0.000252023	0.0140188
FBLN2	ENSSSCG00000011609	-1.28059	7.09614e-05	0.0055845
TIMP1	ENSSSCG00000012277	-1.2772	3.73703e-05	0.00351784
GPR153	ENSSSCG00000003371	-1.27069	0.000868493	0.0347895
SSR4	ENSSSCG00000012784	-1.26803	1.30535e-05	0.00158377
MMP23B	ENSSSCG00000003351	-1.26781	1.22332e-06	0.000246923
COL16A1	ENSSSCG00000003603	-1.26731	6.48729e-05	0.00531025
IRF7	ENSSSCG00000012853	-1.26622	9.66995e-05	0.00715021
LDHD	ENSSSCG00000002712	1.26377	6.98825e-06	0.000960884
CHCHD10	ENSSSCG00000010073	-1.25913	0.00137164	0.0463199
CUEDC1	ENSSSCG00000017624	-1.25794	1.77306e-05	0.00197253
EFS	ENSSSCG00000002026	-1.25745	1.33633e-05	0.00160326
	ENSSSCG00000046830	1.2554	0.000971385	0.0370322
PDLIM4	ENSSSCG00000014274	-1.25341	1.40208e-05	0.00166582
TSSC4	ENSSSCG00000036015	-1.25204	1.23919e-06	0.000246923
SOD3	ENSSSCG00000028814	1.25039	0.000538474	0.0244314
NAALAD2	ENSSSCG00000014933	1.24869	0.000172459	0.010526
HSD17B7	ENSSSCG00000006337	-1.24811	1.76337e-05	0.00197071
	ENSSSCG00000046515	1.2477	0.00118444	0.0419526
ZNF385D	ENSSSCG00000011208	-1.24696	6.55937e-05	0.00535135
PPM1J	ENSSSCG00000006774	1.24511	0.000104188	0.00751669
FLNA	ENSSSCG00000033299	-1.24437	0.00107521	0.0395232
EIPR1	ENSSSCG00000028755	-1.23768	1.17697e-05	0.00146626
EML6	ENSSSCG00000026559	1.23717	6.64724e-05	0.0053591
DBN1	ENSSSCG00000040706	-1.236	0.000683041	0.0292263
ATP1B1	ENSSSCG00000006296	-1.23214	8.13541e-05	0.00624183
LRCH2	ENSSSCG00000012595	-1.23066	0.00117812	0.0417892
TOM1L1	ENSSSCG00000017601	1.2305	2.58615e-05	0.00269345
CKAP4	ENSSSCG00000000171	-1.22842	0.000185074	0.0110924
LMNB2	ENSSSCG00000026784	-1.22765	4.55399e-05	0.00406785
ZNF469	ENSSSCG00000031875	-1.22275	0.000864705	0.0346945
KIAA1755	ENSSSCG00000007344	1.22006	0.000347142	0.0175182
GSTO1	ENSSSCG00000022351	-1.21259	0.000130387	0.00874649
TMEM98	ENSSSCG00000017727	-1.2122	0.00113457	0.0407171
SMAD7	ENSSSCG00000004507	-1.21219	0.000189403	0.0112607
SLC24A3	ENSSSCG00000007100	1.21102	0.000869936	0.0347903
GPX7	ENSSSCG00000038094	-1.21033	3.63856e-06	0.000578272
CHST2	ENSSSCG00000022031	-1.20677	0.000582147	0.025765
TIMM8A	ENSSSCG00000012494	-1.2059	0.00098635	0.0373121
FADS2	ENSSSCG00000013072	-1.20441	1.76155e-05	0.00197071
	ENSSSCG00000009501	-1.20407	0.000112951	0.0078985
KDELR3	ENSSSCG00000000105	-1.19885	1.57556e-05	0.00182758
	ENSSSCG00000051610	1.1898	8.13375e-05	0.00624183
MRPL12	ENSSSCG00000033148	-1.18859	8.21215e-05	0.00628101
WEE1	ENSSSCG00000013411	-1.1873	0.000775028	0.0319879
LMNB1	ENSSSCG00000014248	-1.18699	6.37475e-05	0.00524413
ADM	ENSSSCG00000013408	1.18595	0.000370193	0.0184156
MEX3D	ENSSSCG00000021750	-1.18584	3.60686e-06	0.00057698
ARPC1B	ENSSSCG00000007625	-1.18173	1.69229e-05	0.00192645
TIMM17A	ENSSSCG00000037431	-1.17909	0.0010107	0.0379401
	ENSSSCG00000035669	-1.17907	5.44453e-06	0.00078849
P4HA2	ENSSSCG00000020915	-1.17836	1.08551e-05	0.00137658
NMT2	ENSSSCG00000026499	1.1721	0.000345792	0.0175182
	ENSSSCG00000038414	1.1712	7.40487e-05	0.00577179
CCND1	ENSSSCG00000037900	-1.17039	3.38987e-05	0.00331868
CYP3A29	ENSSSCG00000023320	1.17034	0.00114306	0.0409609
PTPRD	ENSSSCG00000005194	-1.17031	0.00105521	0.0390715
DCHS1	ENSSSCG00000029189	-1.16976	1.90524e-05	0.00208173
WSCD2	ENSSSCG00000039261	1.16901	0.000832705	0.0336867
TGFBR3	ENSSSCG00000006911	-1.16812	1.83537e-05	0.00202345
TSKU	ENSSSCG00000014871	-1.16742	8.7844e-05	0.00659503
METTL24	ENSSSCG00000004402	1.16538	6.70041e-06	0.000934803
ACKR2	ENSSSCG00000031154	-1.16475	0.000126098	0.00852553
MAPKAPK2	ENSSSCG00000015650	-1.16457	1.74032e-05	0.00196287
	ENSSSCG00000004830	-1.16444	5.09545e-06	0.000751271
FOXO4	ENSSSCG00000012399	1.1631	0.000326224	0.0168091
KCTD12	ENSSSCG00000009468	-1.16257	1.0154e-05	0.00133063
	ENSSSCG00000051575	1.15968	0.000346825	0.0175182
DPP3	ENSSSCG00000030415	-1.15876	6.31967e-05	0.00522646
PENK	ENSSSCG00000006243	-1.15873	4.05112e-05	0.00374155
PCYT2	ENSSSCG00000039650	-1.1529	0.000924929	0.0359328
LIN7A	ENSSSCG00000040348	1.15226	0.000601817	0.0263562
HIST1H1D	ENSSSCG00000001137	-1.15133	6.19055e-05	0.00517112
TGFBI	ENSSSCG00000014316	-1.15036	0.000491734	0.0227939
AP3M2	ENSSSCG00000007033	1.14729	0.000486645	0.0226008
COL6A2	ENSSSCG00000028022	-1.14437	0.00137917	0.0464947
GPR17	ENSSSCG00000040850	1.14285	0.000561272	0.0251136
	ENSSSCG00000042281	1.14161	0.000167693	0.0103123
C12orf57	ENSSSCG00000040186	-1.13898	1.04636e-05	0.00134841
HMCN1	ENSSSCG00000035595	-1.13607	0.000538894	0.0244314
SLIT2	ENSSSCG00000008749	-1.13493	0.000759384	0.0315016
	ENSSSCG00000013900	-1.13329	2.49508e-05	0.0026097
PTMA	ENSSSCG00000037274	-1.1311	0.000160605	0.0100021
	ENSSSCG00000035996	1.12866	0.00103412	0.0384652
	ENSSSCG00000029830	-1.12559	0.000521492	0.0238125
RPL13	ENSSSCG00000024974	-1.12517	0.000244399	0.0138786
PTGER2	ENSSSCG00000021862	1.12507	0.000181965	0.010996
HSPBP1	ENSSSCG00000003288	-1.12367	0.00015599	0.00981452
FHL3	ENSSSCG00000003644	-1.1236	0.000715187	0.0300484
CCDC8	ENSSSCG00000033830	-1.12082	0.000102495	0.00748612
HMGCR	ENSSSCG00000014080	-1.12081	0.00136044	0.0461812
LPCAT3	ENSSSCG00000027205	-1.11946	0.000341455	0.0174107
GALNT5	ENSSSCG00000026146	-1.11871	0.000180945	0.0109892
RENBP	ENSSSCG00000012792	1.11429	0.00057424	0.0255537
WFDC1	ENSSSCG00000023837	-1.11151	3.52642e-05	0.00338467
HILPDA	ENSSSCG00000031109	-1.11114	0.000253312	0.0140585
GPR176	ENSSSCG00000004787	1.10808	3.6048e-05	0.00343297
TMEM201	ENSSSCG00000003393	-1.10367	0.000113778	0.00793366
SEMA3A	ENSSSCG00000015398	-1.10062	0.00126266	0.0439122
EMP3	ENSSSCG00000023377	-1.10034	3.51069e-05	0.00338284
HR	ENSSSCG00000009616	-1.09844	0.000586129	0.0258478
GPM6B	ENSSSCG00000012126	1.09763	0.000185364	0.0110924
GTF2IRD1	ENSSSCG00000007720	-1.09607	0.000898707	0.0354533
GALNT7	ENSSSCG00000009705	-1.09238	3.31065e-05	0.00329383
	ENSSSCG00000033648	1.09155	0.000354444	0.0178215
	ENSSSCG00000043872	1.08803	0.000852266	0.0342516
	ENSSSCG00000024009	-1.08698	0.000168969	0.0103647
	ENSSSCG00000021374	1.08592	0.00128206	0.0442572
TRIOBP	ENSSSCG00000020777	-1.08425	3.84749e-05	0.0035805
ZNF865	ENSSSCG00000029156	-1.08347	0.00117174	0.041623
ITGA5	ENSSSCG00000000293	-1.08338	3.8401e-05	0.0035805
RHOU	ENSSSCG00000024418	-1.08241	0.000360611	0.018049
CXXC5	ENSSSCG00000037898	-1.08023	3.15395e-06	0.000532366
C7orf50	ENSSSCG00000038777	-1.07943	0.000485931	0.0226008
P3H4	ENSSSCG00000017429	-1.07905	0.000152291	0.00970657
RANBP1	ENSSSCG00000038308	-1.07857	3.06272e-05	0.00307213
DPT	ENSSSCG00000035937	-1.07757	0.00120555	0.0424545
CNN2	ENSSSCG00000039542	-1.07615	2.90952e-05	0.00294258
ALYREF	ENSSSCG00000032655	-1.07525	0.000205266	0.0121058
LRRC17	ENSSSCG00000036452	-1.07423	0.000427396	0.0205511
MIF	ENSSSCG00000010067	-1.07411	0.000245672	0.0139185
LOX	ENSSSCG00000014232	-1.07389	0.00129719	0.0446787
SRPX2	ENSSSCG00000012482	-1.06924	0.000106274	0.00762774
	ENSSSCG00000042103	1.06866	9.32894e-05	0.00693999
SELENOM	ENSSSCG00000029781	-1.06764	8.90434e-05	0.00666464
SCARA3	ENSSSCG00000020846	-1.06669	0.000364874	0.0182251
RAB34	ENSSSCG00000017769	-1.06583	0.000457049	0.0217632
TEX26	ENSSSCG00000046261	1.06388	0.000162667	0.0100792
RGS6	ENSSSCG00000033093	1.06324	4.81926e-05	0.00421255
METRNL	ENSSSCG00000017137	-1.06082	0.000153417	0.00975292
STMN1	ENSSSCG00000026257	-1.06039	0.000485589	0.0226008
	ENSSSCG00000050000	1.06029	0.000963195	0.0368923
CAPN15	ENSSSCG00000007993	-1.06008	8.52921e-06	0.00114072
SLC22A17	ENSSSCG00000002025	-1.05724	5.93627e-05	0.00499279
TCEA3	ENSSSCG00000032674	-1.05533	0.000911345	0.0356634
CREB5	ENSSSCG00000016690	-1.05496	0.000190446	0.0112861
LSP1	ENSSSCG00000031487	-1.05414	4.62358e-05	0.00411499
VARS	ENSSSCG00000038950	-1.05326	4.6669e-05	0.00413849
FAM102A	ENSSSCG00000005631	-1.04987	0.00049643	0.0228386
SREBF2	ENSSSCG00000026092	-1.04817	6.65646e-05	0.0053591
ANKH	ENSSSCG00000016784	1.04751	0.000161111	0.0100081
	ENSSSCG00000001394	-1.04582	0.000294679	0.015839
	ENSSSCG00000027840	-1.04467	0.000112066	0.00788167
TTLL12	ENSSSCG00000000034	-1.04394	4.81879e-05	0.00421255
TLE1	ENSSSCG00000005291	-1.0432	0.000503741	0.0231068
SLC7A1	ENSSSCG00000029456	-1.04307	0.000152051	0.00970657
LYPLAL1	ENSSSCG00000010817	1.04162	0.000110318	0.00782617
VASN	ENSSSCG00000025561	-1.0411	0.000215274	0.0126351
LRRC59	ENSSSCG00000028019	-1.04105	0.000182843	0.010996
TP53I13	ENSSSCG00000017788	-1.04027	6.9888e-05	0.00551777
CTPS1	ENSSSCG00000003973	-1.0367	0.000401494	0.0197321
	ENSSSCG00000033733	-1.03565	0.000358716	0.0179909
CMTM3	ENSSSCG00000038151	-1.03533	8.73361e-05	0.00659266
OSTC	ENSSSCG00000009145	-1.0348	0.000967479	0.0369985
CERCAM	ENSSSCG00000005650	-1.03173	6.78641e-05	0.00542802
IDH2	ENSSSCG00000001852	-1.02357	2.10902e-05	0.00226396
EVA1B	ENSSSCG00000033892	-1.02232	0.000157121	0.00985869
ASPA	ENSSSCG00000017861	1.02014	0.000120273	0.00824562
MARCKS	ENSSSCG00000037803	-1.01745	0.00133928	0.0457804
	ENSSSCG00000051274	-1.01476	0.000155875	0.00981452
CSRP2	ENSSSCG00000000951	-1.01311	0.000130438	0.00874649
TRMT61A	ENSSSCG00000034738	-1.01164	0.00105832	0.0391273
EPN1	ENSSSCG00000039670	-1.01118	2.73616e-05	0.00279295
PFKL	ENSSSCG00000028197	-1.00959	8.30203e-05	0.00632131
SRM	ENSSSCG00000027689	-1.00916	0.000656798	0.0282834
ECM1	ENSSSCG00000029230	-1.00681	0.000404822	0.019816
ATPAF2	ENSSSCG00000028712	-1.00656	0.000896759	0.0354533
SIAE	ENSSSCG00000015196	1.0063	0.000343047	0.0174555
B3GNT9	ENSSSCG00000040139	-1.00618	1.50754e-05	0.0017739
TMEFF2	ENSSSCG00000016064	-1.00272	0.000154536	0.00979865

## Sheet: Gene ontoloy analysis
Table S2
Gene ontologt analysis
	Category	Term		Count	%	PValue	Genes	List Total	Pop Hits	Pop Total	Fold Enrichment	Bonferroni	Benjamini	FDR
Total DEG GO term	GOTERM_CC_DIRECT	GO:0031012	extracellular matrix	18	5.01393	4.98754e-12	LTBP2, TNC, MMP9, MMP7, MMP16, ECM1, SOD3, TUBB, BGN, MMP23B, SERPINE1, TGFBI, TGFBR3, VCAN, FBN2, COL8A1, LOXL1, DPT	273	90	12833	9.40147	9.07737e-10	9.07737e-10	6.15477e-09
	GOTERM_CC_DIRECT	GO:0005578	proteinaceous extracellular matrix	18	5.01393	8.00502e-09	ASPN, HAPLN3, TNC, FBN1, ELN, COL16A1, SLIT2, EMILIN1, TIMP1, BGN, TGFBI, COL6A2, TGFBR3, VCAN, LOX, FBN2, GPC1, DPT	273	142	12833	5.95868	1.45691e-06	7.28457e-07	9.87836e-06
	GOTERM_CC_DIRECT	GO:0070062	extracellular exosome	63	17.5487	1.0421e-06	ATP1B1, LTBP2, MMP9, UCHL1, CRABP2, MMP7, PGAM2, GJA1, PTMA, ASPA, PGLYRP2, SERPINE1, TGFBI, ITIH3, GPC1, NT5E, PI15, VASN, PFKL, STXBP2, TMEM132A, IGFALS, SLIT2, ARPC1B, SDC1, RENBP, BGN, RYR2, DSP, STMN1, CD248, ACAT2, MIF, TIMP1, TTYH3, TUBB, CBR1, KLKB1, COL6A2, ENO3, LYPLAL1, COL8A1, DPT, FN1, TUBB4B, ACTC1, CKAP4, FBN1, TOMM40, ECM1, SOD3, LIN7A, XPNPEP2, LYVE1, TFRC, TOM1L1, PHB2, METRNL, …	273	1590	12833	1.86255	0.000189644	6.32188e-05	0.00128597
	GOTERM_CC_DIRECT	GO:0005615	extracellular space	36	10.0279	1.25048e-05	CHIA, LTBP2, MMP9, CXCL9, CXCL10, MIF, TIMP1, C1QTNF6, SMPDL3A, CCL21, KLKB1, SERPINE1, TGFBI, COL6A2, ENO3, LOX, APLN, TSKU, DPT, FLRT3, VASN, FBN1, ECM1, SOD3, SLIT2, LEP, DKK2, CKM, ADM, SRPX2, GDF10, WFDC1, METRNL, VCAN, IGFBP2, IGFBP5	273	762	12833	2.22082	0.0022733	0.000568811	0.0154301
	GOTERM_CC_DIRECT	GO:0001527	microfibril	4	1.11421	3.70848e-05	FBN1, MFAP2, FBN2, MFAP5	273	4	12833	47.0073	0.00672682	0.001349	0.0457537
	GOTERM_CC_DIRECT	GO:0005581	collagen trimer	7	1.94986	0.000270662	COL17A1, C1QTNF6, FCN2, COL6A2, LOX, COL8A1, EMILIN1	273	43	12833	7.65236	0.0480732	0.00817757	0.33349
	GOTERM_BP_DIRECT	GO:0007155	cell adhesion	10	2.78552	0.00116121	TNFAIP6, ATP1B1, LYVE1, HAPLN3, TNC, TGFBI, VCAN, CERCAM, THBS3, DPT	235	126	11368	3.83924	0.691078	0.691078	1.82151
	GOTERM_BP_DIRECT	GO:0001501	skeletal system development	6	1.67131	0.00144978	HOXC10, VDR, HAPLN3, MMP9, FBN1, VCAN	235	41	11368	7.07919	0.769335	0.519724	2.26932
	GOTERM_MF_DIRECT	GO:0005540	hyaluronic acid binding	4	1.11421	0.00153999	TNFAIP6, LYVE1, HAPLN3, VCAN	223	12	11048	16.5142	0.369229	0.369229	2.03739
	GOTERM_MF_DIRECT	GO:0005201	extracellular matrix structural constituent	5	1.39276	0.00222437	HAPLN3, FBN1, ELN, VCAN, FBN2	223	28	11048	8.84689	0.486151	0.283168	2.93043
	GOTERM_MF_DIRECT	GO:0005509	calcium ion binding	20	5.57103	0.00312621	ASPN, S100A6, MATN4, TNNC2, LTBP2, CD248, CDHR1, FBN1, PAMR1, MYL1, MYLPF, MMP16, SLIT2, DCHS1, PLCH1, ATP2A1, RYR2, VCAN, FBN2, THBS3	223	472	11048	2.09926	0.607886	0.268068	4.09574
	GOTERM_BP_DIRECT	GO:0042060	wound healing	5	1.39276	0.00400128	PPARD, SDC1, PTK7, CNN2, FN1	235	32	11368	7.55851	0.982637	0.741054	6.14641
	GOTERM_CC_DIRECT	GO:0042555	MCM complex	3	0.835655	0.00429082	MCM2, MCM3, MCM4	273	5	12833	28.2044	0.542789	0.105778	5.16803
	GOTERM_BP_DIRECT	GO:0046426	negative regulation of JAK-STAT cascade	5	1.39276	0.0044808	FLRT3, ASPN, BGN, DAB1, LRRC4B	235	33	11368	7.32946	0.989329	0.678599	6.85878
	GOTERM_BP_DIRECT	GO:0045662	negative regulation of myoblast differentiation	4	1.11421	0.00559026	PPARD, CXCL14, DDIT3, CXCL10	235	18	11368	10.7499	0.996544	0.678102	8.4876
	GOTERM_BP_DIRECT	GO:0009653	anatomical structure morphogenesis	3	0.835655	0.00599227	FSCN1, FBN1, FBN2	235	6	11368	24.1872	0.997704	0.636776	9.07119
	GOTERM_BP_DIRECT	GO:0021952	central nervous system projection neuron axonogenesis	3	0.835655	0.00599227	NR4A2, SLIT2, EPHB2	235	6	11368	24.1872	0.997704	0.636776	9.07119
	GOTERM_BP_DIRECT	GO:0051965	positive regulation of synapse assembly	5	1.39276	0.00678377	FLRT3, SLITRK4, SRPX2, LRRC4B, EPHB2	235	37	11368	6.53709	0.998974	0.625854	10.21
	GOTERM_BP_DIRECT	GO:0035987	endodermal cell differentiation	4	1.11421	0.00757722	ITGA5, MMP9, COL8A1, FN1	235	20	11368	9.67489	0.999543	0.617573	11.3382
	GOTERM_BP_DIRECT	GO:0048048	embryonic eye morphogenesis	3	0.835655	0.0138071	FBN1, MFAP2, FBN2	235	9	11368	16.1248	0.999999	0.790242	19.746
	GOTERM_BP_DIRECT	GO:0007157	heterophilic cell-cell adhesion via plasma membrane cell adhesion molecules	4	1.11421	0.0193055	ITGA5, CADM2, NECTIN1, DCHS1	235	28	11368	6.91064	1	0.860664	26.5403
	GOTERM_MF_DIRECT	GO:0043565	sequence-specific DNA binding	12	3.34262	0.0220457	E2F1, HOXC10, VDR, FOS, PPARD, TFCP2L1, SPDEF, ESR1, NR4A2, PRRX2, CXXC5, FOXO4	223	273	11048	2.1777	0.998726	0.811064	25.7506
	GOTERM_BP_DIRECT	GO:0001558	regulation of cell growth	4	1.11421	0.0232202	KAZALD1, WFDC1, IGFBP2, IGFBP5	235	30	11368	6.44993	1	0.884596	31.045
	GOTERM_MF_DIRECT	GO:0005198	structural molecule activity	7	1.94986	0.0262902	CLDN8, NES, CLDN4, LMNB1, LMNB2, DSP, SCARA3	223	113	11048	3.06901	0.999653	0.796724	29.9413
	GOTERM_CC_DIRECT	GO:0005576	extracellular region	16	4.45682	0.0269492	CRISP3, CHIA, FBN1, SAL1, TIMP1, CXCL10, SFRP5, LEP, CXCL14, CCL21, PGLYRP2, FCN2, KLKB1, PGA5, IGFBP2, THBS3	273	407	12833	1.84795	0.993071	0.462866	28.6179
	GOTERM_MF_DIRECT	GO:0008009	chemokine activity	4	1.11421	0.0303159	CXCL14, CCL21, CXCL9, CXCL10	223	34	11048	5.82854	0.999899	0.784353	33.7126
	GOTERM_MF_DIRECT	GO:0051015	actin filament binding	4	1.11421	0.03268	ARPC1B, TMEM201, TNNC2, FSCN1	223	35	11048	5.66201	0.999952	0.758098	35.8389
	GOTERM_BP_DIRECT	GO:0060070	canonical Wnt signaling pathway	5	1.39276	0.0329908	SFRP5, SDC1, PTK7, RYR2, FZD7	235	59	11368	4.09953	1	0.940772	41.1852
	GOTERM_BP_DIRECT	GO:0090287	regulation of cellular response to growth factor stimulus	2	0.557103	0.0407463	FBN1, FBN2	235	2	11368	48.3745	1	0.960647	48.2207
	GOTERM_BP_DIRECT	GO:0001525	angiogenesis	6	1.67131	0.044449	LEP, SRPX2, PLXDC1, SERPINE1, TGFBI, EPHB2	235	94	11368	3.08773	1	0.962499	51.294
	GOTERM_MF_DIRECT	GO:0050839	cell adhesion molecule binding	3	0.835655	0.0448418	CADM2, TGFBI, NECTIN1	223	17	11048	8.74281	0.999999	0.819983	45.8147
	GOTERM_BP_DIRECT	GO:0043433	negative regulation of sequence-specific DNA binding transcription factor activity	4	1.11421	0.0457203	SFRP5, SMAD7, PHB2, ESR1	235	39	11368	4.96148	1	0.957328	52.3093
	GOTERM_MF_DIRECT	GO:0004860	protein kinase inhibitor activity	4	1.11421	0.0458886	FLRT3, ASPN, BGN, LRRC4B	223	40	11048	4.95426	0.999999	0.789992	46.6025
	GOTERM_BP_DIRECT	GO:0006270	DNA replication initiation	3	0.835655	0.0468363	MCM2, MCM3, MCM4	235	17	11368	8.53667	1	0.951733	53.1841
	GOTERM_MF_DIRECT	GO:0050840	extracellular matrix binding	3	0.835655	0.0497938	BGN, CD248, TGFBI	223	18	11048	8.2571	1	0.782853	49.4489
	GOTERM_CC_DIRECT	GO:0042383	sarcolemma	4	1.11421	0.0556332	ATP1B1, BGN, COL6A2, RYR2	273	41	12833	4.58608	0.99997	0.68574	50.6564
	GOTERM_BP_DIRECT	GO:0051209	release of sequestered calcium ion into cytosol	3	0.835655	0.0573395	CCL21, RYR2, DDIT3	235	19	11368	7.63807	1	0.970153	60.7123
	GOTERM_MF_DIRECT	GO:0004111	creatine kinase activity	2	0.557103	0.0590844	CKM, CKB	223	3	11048	33.0284	1	0.808989	55.666
	GOTERM_BP_DIRECT	GO:0090335	regulation of brown fat cell differentiation	2	0.557103	0.0604951	LEP, DUSP10	235	3	11368	32.2496	1	0.969951	62.7423
	GOTERM_BP_DIRECT	GO:0048050	post-embryonic eye morphogenesis	2	0.557103	0.0604951	FBN1, MFAP2	235	3	11368	32.2496	1	0.969951	62.7423
	GOTERM_BP_DIRECT	GO:0002819	regulation of adaptive immune response	2	0.557103	0.0604951	IRF7, DUSP10	235	3	11368	32.2496	1	0.969951	62.7423
	GOTERM_MF_DIRECT	GO:0005507	copper ion binding	4	1.11421	0.061331	LOX, GPC1, LOXL1, SOD3	223	45	11048	4.40379	1	0.793413	57.0592
	GOTERM_BP_DIRECT	GO:0032496	response to lipopolysaccharide	5	1.39276	0.0634012	PTGER2, CXCL9, DUSP10, CITED1, CXCL10	235	73	11368	3.31332	1	0.969355	64.5245
	GOTERM_MF_DIRECT	GO:0004879	RNA polymerase II transcription factor activity, ligand-activated sequence-specific DNA binding	3	0.835655	0.0657326	PPARD, HNF4A, NR4A2	223	21	11048	7.07751	1	0.790667	59.672
	GOTERM_BP_DIRECT	GO:0030198	extracellular matrix organization	4	1.11421	0.0684989	KAZALD1, MMP9, TGFBI, EMILIN1	235	46	11368	4.20648	1	0.972317	67.4592
	GOTERM_MF_DIRECT	GO:0015171	amino acid transmembrane transporter activity	3	0.835655	0.071376	SLC7A1, SLC7A5, SLC7A7	223	22	11048	6.75581	1	0.794339	62.8069
	GOTERM_BP_DIRECT	GO:0032868	response to insulin	3	0.835655	0.0744336	LEP, IGFBP2, CITED1	235	22	11368	6.59652	1	0.975858	70.589
	GOTERM_BP_DIRECT	GO:0006635	fatty acid beta-oxidation	3	0.835655	0.0744336	LEP, PPARD, ACAT2	235	22	11368	6.59652	1	0.975858	70.589
	GOTERM_CC_DIRECT	GO:0016323	basolateral plasma membrane	5	1.39276	0.0747537	CLDN8, ATP1B1, TFRC, DSP, LIN7A	273	75	12833	3.13382	0.999999	0.756845	61.6638
	GOTERM_BP_DIRECT	GO:0006629	lipid metabolic process	4	1.11421	0.0757923	LEP, HNF4A, FADS1, FADS2	235	48	11368	4.03121	1	0.973273	71.2647
	GOTERM_MF_DIRECT	GO:0008270	zinc ion binding	23	6.40669	0.0765639	PPARD, MMP9, PDLIM4, PDLIM3, ESR1, NR4A2, MMP7, FHL3, MMP16, CXXC5, CSRP2, SOD3, CAPN15, VDR, PEG10, HNF4A, CPE, MMP23B, LIMCH1, PGLYRP2, ZNF385D, MEX3D, CHD5	223	793	11048	1.43692	1	0.795618	65.4883
	GOTERM_MF_DIRECT	GO:0046965	retinoid X receptor binding	2	0.557103	0.0779965	VDR, HMGA1	223	4	11048	24.7713	1	0.78075	66.1966
	GOTERM_MF_DIRECT	GO:0003678	DNA helicase activity	2	0.557103	0.0779965	MCM2, MCM3	223	4	11048	24.7713	1	0.78075	66.1966
	GOTERM_BP_DIRECT	GO:0030816	positive regulation of cAMP metabolic process	2	0.557103	0.0798391	CXCL9, CXCL10	235	4	11368	24.1872	1	0.974202	73.1921
	GOTERM_BP_DIRECT	GO:0007044	cell-substrate junction assembly	2	0.557103	0.0798391	ITGA5, FN1	235	4	11368	24.1872	1	0.974202	73.1921
	GOTERM_BP_DIRECT	GO:0002070	epithelial cell maturation	2	0.557103	0.0798391	TFCP2L1, GJA1	235	4	11368	24.1872	1	0.974202	73.1921
	GOTERM_MF_DIRECT	GO:0003707	steroid hormone receptor activity	4	1.11421	0.0826073	VDR, PPARD, HNF4A, NR4A2	223	51	11048	3.88569	1	0.780511	68.3859
	GOTERM_MF_DIRECT	GO:0008201	heparin binding	5	1.39276	0.0828188	FBN1, TGFBR3, THBS3, SLIT2, CXCL10	223	82	11048	3.02089	1	0.762131	68.4831
	GOTERM_CC_DIRECT	GO:0005783	endoplasmic reticulum	13	3.62117	0.0843795	CLDN8, CKAP4, GJA1, TMEM132A, FOS, SRPX, P4HA2, SHISA2, ITGA5, TMEM98, GPX7, SSR4, HSD17B7	273	362	12833	1.68811	1	0.767423	66.3053
	GOTERM_BP_DIRECT	GO:0015031	protein transport	4	1.11421	0.091348	KDELR3, RAB34, STXBP2, TIMM8A	235	52	11368	3.72111	1	0.982319	78.0327
	GOTERM_BP_DIRECT	GO:0006469	negative regulation of protein kinase activity	4	1.11421	0.091348	FLRT3, ASPN, BGN, LRRC4B	235	52	11368	3.72111	1	0.982319	78.0327
	GOTERM_BP_DIRECT	GO:0006954	inflammatory response	8	2.22841	0.0917799	PTGER2, CCL21, CXCL9, ACKR2, MAPKAPK2, ECM1, MIF, CXCL10	235	187	11368	2.0695	1	0.979618	78.1973
	GOTERM_CC_DIRECT	GO:0005737	cytoplasm	55	15.3203	0.0953397	ASPN, E2F1, DPP3, S100A6, CHIA, UCHL1, CRABP2, LRRC4B, PDLIM3, GJA1, PTMA, CKB, KLHL25, RANBP1, NT5E, LRRC6, ATPAF2, MCM2, SLIT2, WEE1, DDIT3, SDC1, BGN, HNF4A, ADM, CCND2, GTF2IRD1, PLXDC1, STMN1, METTL11B, CCDC8, TFCP2L1, CD248, CTCFL, MAPKAPK2, CXXC5, MIF, CBR1, LYPLAL1, GSTO1, TUBB4B, SREBF1, FLRT3, ADSSL1, ACTC1, SMAD7, FSCN1, EMILIN3, SOD3, CAPN15, LEP, AMDHD1, SRPX2, IRF7, PSAT1	273	2145	12833	1.20532	1	0.781208	70.9583
	GOTERM_MF_DIRECT	GO:0005515	protein binding	3	0.835655	0.0953761	ATP1B1, TUBB, NECTIN1	223	26	11048	5.71645	1	0.793488	73.7833
	GOTERM_CC_DIRECT	GO:0014704	intercalated disc	3	0.835655	0.0976482	ATP1B1, DSP, GJA1	273	25	12833	5.64088	1	0.762719	71.8597
	GOTERM_BP_DIRECT	GO:0070208	protein heterotrimerization	2	0.557103	0.0987864	C1QTNF6, COL6A2	235	5	11368	19.3498	1	0.982482	80.7116
	GOTERM_BP_DIRECT	GO:0046850	regulation of bone remodeling	2	0.557103	0.0987864	LEP, GJA1	235	5	11368	19.3498	1	0.982482	80.7116
	GOTERM_BP_DIRECT	GO:0050810	regulation of steroid biosynthetic process	2	0.557103	0.0987864	LEP, STAR	235	5	11368	19.3498	1	0.982482	80.7116
	GOTERM_BP_DIRECT	GO:0045927	positive regulation of growth	2	0.557103	0.0987864	TFCP2L1, IGFBP2	235	5	11368	19.3498	1	0.982482	80.7116
	GOTERM_BP_DIRECT	GO:0043206	extracellular fibril organization	2	0.557103	0.0987864	LTBP2, MFAP5	235	5	11368	19.3498	1	0.982482	80.7116
	GOTERM_BP_DIRECT	GO:0043931	ossification involved in bone maturation	2	0.557103	0.0987864	THBS3, DCHS1	235	5	11368	19.3498	1	0.982482	80.7116
	GOTERM_BP_DIRECT	GO:0050771	negative regulation of axonogenesis	2	0.557103	0.0987864	DAB1, EPHB2	235	5	11368	19.3498	1	0.982482	80.7116
	GOTERM_BP_DIRECT	GO:0010951	negative regulation of endopeptidase activity	3	0.835655	0.0993391	RENBP, SERPINE1, TIMP1	235	26	11368	5.58167	1	0.980113	80.8979
Up regulated DEG GO term	GOTERM_BP_DIRECT	GO:0090335	regulation of brown fat cell differentiation	2	2.29885	0.0141842	LEP, DUSP10	55	3	11368	137.794	0.991532	0.991532	17.6361
	GOTERM_BP_DIRECT	GO:0001666	response to hypoxia	3	3.44828	0.028012	NR4A2, RYR2, SOD3	55	55	11368	11.274	0.999924	0.991303	32.0147
	GOTERM_BP_DIRECT	GO:0042755	eating behavior	2	2.29885	0.0419627	LEP, UCHL1	55	9	11368	45.9313	0.999999	0.991542	44.1346
	GOTERM_MF_DIRECT	GO:0016712	oxidoreductase activity, acting on paired donors, with incorporation or reduction of molecular oxygen, reduced flavin or flavoprotein as one donor, and incorporation of one atom of oxygen	2	2.29885	0.0595205	CYP3A29, CYP2A19	53	13	11048	32.0697	0.998201	0.998201	49.5862
	GOTERM_BP_DIRECT	GO:0050796	regulation of insulin secretion	2	2.29885	0.0734009	LEP, HNF4A	55	16	11368	25.8364	1	0.99828	64.4911
	GOTERM_BP_DIRECT	GO:0048015	phosphatidylinositol-mediated signaling	2	2.29885	0.0865624	PIK3C2G, PLCH1	55	19	11368	21.7569	1	0.997638	70.7615
	GOTERM_BP_DIRECT	GO:0051209	release of sequestered calcium ion into cytosol	2	2.29885	0.0865624	RYR2, DDIT3	55	19	11368	21.7569	1	0.997638	70.7615
	GOTERM_CC_DIRECT	GO:1904115	axon cytoplasm	2	2.29885	0.0879695	AP3M2, UCHL1	63	19	12833	21.4419	0.997485	0.997485	60.8784
	GOTERM_MF_DIRECT	GO:0020037	heme binding	3	3.44828	0.0887714	CYP3A29, CYP2A19, CYP4V2	53	106	11048	5.89961	0.999931	0.991667	64.5679
	GOTERM_MF_DIRECT	GO:0004879	RNA polymerase II transcription factor activity, ligand-activated sequence-specific DNA binding	2	2.29885	0.0944065	HNF4A, NR4A2	53	21	11048	19.8527	0.999963	0.966782	66.9381
	GOTERM_MF_DIRECT	GO:0052689	carboxylic ester hydrolase activity	2	2.29885	0.098677	CES1, LYPLAL1	53	22	11048	18.9503	0.999977	0.931108	68.6371
	GOTERM_MF_DIRECT	GO:0005506	iron ion binding	3	3.44828	0.0989031	CYP3A29, CYP2A19, CYP4V2	53	113	11048	5.53415	0.999978	0.882971	68.7248
	GOTERM_BP_DIRECT	GO:0007628	adult walking behavior	2	2.29885	0.0995404	DAB1, UCHL1	55	22	11368	18.7901	1	0.997081	75.9259
Down regulated DEG GO term	GOTERM_CC_DIRECT	GO:0031012	extracellular matrix	16	0.0342649	1.42072e-11	LTBP2, TNC, MMP7, MMP16, ECM1, TUBB, BGN, MMP23B, TGFBI, SERPINE1, TGFBR3, VCAN, FBN2, COL8A1, LOXL1, DPT	210	90	12833	10.8639	2.18791e-09	2.18791e-09	1.7043e-08
	GOTERM_CC_DIRECT	GO:0005578	proteinaceous extracellular matrix	17	0.0364065	1.23078e-09	ASPN, TNC, FBN1, ELN, COL16A1, SLIT2, EMILIN1, TIMP1, BGN, TGFBI, COL6A2, TGFBR3, VCAN, LOX, FBN2, GPC1, DPT	210	142	12833	7.31593	1.89541e-07	9.47703e-08	1.47645e-06
	GOTERM_CC_DIRECT	GO:0070062	extracellular exosome	51	0.109219	2.65431e-06	ATP1B1, LTBP2, CRABP2, MMP7, PGAM2, GJA1, PTMA, PGLYRP2, SERPINE1, TGFBI, GPC1, NT5E, PI15, VASN, PFKL, STXBP2, TMEM132A, IGFALS, SLIT2, ARPC1B, SDC1, BGN, DSP, STMN1, CD248, ACAT2, TIMP1, MIF, TTYH3, TUBB, CBR1, COL6A2, ENO3, COL8A1, TUBB4B, FN1, DPT, ACTC1, CKAP4, FBN1, TOMM40, ECM1, XPNPEP2, LYVE1, TFRC, PHB2, METRNL, HIST1H3E, IGFBP2, SSR4, KCTD12	210	1590	12833	1.96012	0.00040868	0.000136245	0.00318406
	GOTERM_CC_DIRECT	GO:0001527	microfibril	4	0.00856623	1.68304e-05	FBN1, MFAP2, FBN2, MFAP5	210	4	12833	61.1095	0.00258855	0.000647767	0.0201879
	GOTERM_CC_DIRECT	GO:0005615	extracellular space	29	0.0621052	4.41515e-05	CHIA, LTBP2, CXCL9, MIF, TIMP1, CXCL10, C1QTNF6, CCL21, TGFBI, SERPINE1, COL6A2, ENO3, LOX, TSKU, APLN, DPT, VASN, FBN1, ECM1, SLIT2, DKK2, CKM, SRPX2, GDF10, WFDC1, METRNL, VCAN, IGFBP2, IGFBP5	210	762	12833	2.32569	0.00677642	0.00135897	0.0529513
	GOTERM_CC_DIRECT	GO:0005581	collagen trimer	7	0.0149909	6.40451e-05	COL17A1, C1QTNF6, FCN2, COL6A2, LOX, COL8A1, EMILIN1	210	43	12833	9.94806	0.00981479	0.00164253	0.0768016
	GOTERM_BP_DIRECT	GO:0007155	cell adhesion	9	0.019274	0.000836676	TNFAIP6, ATP1B1, LYVE1, TNC, TGFBI, VCAN, CERCAM, THBS3, DPT	180	126	11368	4.51111	0.475958	0.475958	1.27068
	GOTERM_BP_DIRECT	GO:0042060	wound healing	5	0.0107078	0.00151452	PPARD, SDC1, PTK7, CNN2, FN1	180	32	11368	9.86806	0.689662	0.44292	2.28906
	GOTERM_MF_DIRECT	GO:0005509	calcium ion binding	17	0.0364065	0.00236349	ASPN, S100A6, MATN4, TNNC2, LTBP2, CD248, FBN1, PAMR1, MYL1, MYLPF, MMP16, DCHS1, SLIT2, ATP2A1, VCAN, FBN2, THBS3	170	472	11048	2.34068	0.429254	0.429254	3.00221
	GOTERM_CC_DIRECT	GO:0042555	MCM complex	3	0.00642467	0.00255574	MCM2, MCM3, MCM4	210	5	12833	36.6657	0.325705	0.0547429	3.02315
	GOTERM_BP_DIRECT	GO:0009653	anatomical structure morphogenesis	3	0.00642467	0.00354764	FSCN1, FBN1, FBN2	180	6	11368	31.5778	0.935665	0.599302	5.285
	GOTERM_MF_DIRECT	GO:0005198	structural molecule activity	7	0.0149909	0.00770609	CLDN8, NES, CLDN4, LMNB1, LMNB2, DSP, SCARA3	170	113	11048	4.02582	0.840133	0.600167	9.48481
	GOTERM_BP_DIRECT	GO:0048048	embryonic eye morphogenesis	3	0.00642467	0.00825351	FBN1, MFAP2, FBN2	180	9	11368	21.0519	0.998335	0.79801	11.8933
	GOTERM_MF_DIRECT	GO:0005201	extracellular matrix structural constituent	4	0.00856623	0.00869941	FBN1, ELN, VCAN, FBN2	170	28	11048	9.28403	0.873913	0.498555	10.6451
	GOTERM_BP_DIRECT	GO:0001558	regulation of cell growth	4	0.00856623	0.0114066	KAZALD1, WFDC1, IGFBP2, IGFBP5	180	30	11368	8.42074	0.999858	0.829889	16.0773
	GOTERM_MF_DIRECT	GO:0005540	hyaluronic acid binding	3	0.00642467	0.0138822	TNFAIP6, LYVE1, VCAN	170	12	11048	16.2471	0.963598	0.563201	16.4797
	GOTERM_MF_DIRECT	GO:0008009	chemokine activity	4	0.00856623	0.0148657	CXCL14, CCL21, CXCL9, CXCL10	170	34	11048	7.64567	0.971264	0.508317	17.5463
	GOTERM_MF_DIRECT	GO:0051015	actin filament binding	4	0.00856623	0.0160801	ARPC1B, TMEM201, TNNC2, FSCN1	170	35	11048	7.42723	0.978549	0.47288	18.8462
	GOTERM_BP_DIRECT	GO:0051965	positive regulation of synapse assembly	4	0.00856623	0.0201529	SLITRK4, SRPX2, LRRC4B, EPHB2	180	37	11368	6.82763	1	0.92716	26.7318
	GOTERM_BP_DIRECT	GO:0001501	skeletal system development	4	0.00856623	0.0264195	HOXC10, VDR, FBN1, VCAN	180	41	11368	6.16152	1	0.94781	33.5732
	GOTERM_BP_DIRECT	GO:0006270	DNA replication initiation	3	0.00642467	0.0287144	MCM2, MCM3, MCM4	180	17	11368	11.1451	1	0.939885	35.9256
	GOTERM_MF_DIRECT	GO:0050840	extracellular matrix binding	3	0.00642467	0.030312	BGN, CD248, TGFBI	170	18	11048	10.8314	0.999321	0.647305	32.7338
	GOTERM_BP_DIRECT	GO:0090287	regulation of cellular response to growth factor stimulus	2	0.00428311	0.0312453	FBN1, FBN2	180	2	11368	63.1556	1	0.934317	38.4296
	GOTERM_BP_DIRECT	GO:0045662	negative regulation of myoblast differentiation	3	0.00642467	0.0319747	PPARD, CXCL14, CXCL10	180	18	11368	10.5259	1	0.918632	39.134
	GOTERM_CC_DIRECT	GO:0005783	endoplasmic reticulum	12	0.0256987	0.0349859	CLDN8, SRPX, SHISA2, P4HA2, ITGA5, CKAP4, TMEM98, TMEM132A, GJA1, GPX7, SSR4, HSD17B7	210	362	12833	2.02573	0.995849	0.496183	34.7672
	GOTERM_MF_DIRECT	GO:0008201	heparin binding	5	0.0107078	0.0368117	FBN1, TGFBR3, THBS3, SLIT2, CXCL10	170	82	11048	3.9627	0.999862	0.670812	38.3161
	GOTERM_BP_DIRECT	GO:0035987	endodermal cell differentiation	3	0.00642467	0.038904	ITGA5, COL8A1, FN1	180	20	11368	9.47333	1	0.938264	45.4609
	GOTERM_MF_DIRECT	GO:0015171	amino acid transmembrane transporter activity	3	0.00642467	0.0439863	SLC7A1, SLC7A5, SLC7A7	170	22	11048	8.86203	0.999977	0.694117	43.98
	GOTERM_MF_DIRECT	GO:0004111	creatine kinase activity	2	0.00428311	0.0451963	CKM, CKB	170	3	11048	43.3255	0.999983	0.665833	44.8865
	GOTERM_CC_DIRECT	GO:0009897	external side of plasma membrane	6	0.0128493	0.0463635	SDC1, TFRC, ITGA5, CXCL9, TGFBR3, CXCL10	210	120	12833	3.05548	0.999332	0.556169	43.4182
	GOTERM_BP_DIRECT	GO:0048050	post-embryonic eye morphogenesis	2	0.00428311	0.046502	FBN1, MFAP2	180	3	11368	42.1037	1	0.953272	51.6892
	GOTERM_BP_DIRECT	GO:0015031	protein transport	4	0.00856623	0.0483714	KDELR3, RAB34, STXBP2, TIMM8A	180	52	11368	4.85812	1	0.947362	53.1162
	GOTERM_MF_DIRECT	GO:0005515	protein binding	3	0.00642467	0.0594922	ATP1B1, TUBB, NECTIN1	170	26	11048	7.49864	1	0.733265	54.6204
	GOTERM_MF_DIRECT	GO:0003678	DNA helicase activity	2	0.00428311	0.0598058	MCM2, MCM3	170	4	11048	32.4941	1	0.704167	54.8149
	GOTERM_MF_DIRECT	GO:0046965	retinoid X receptor binding	2	0.00428311	0.0598058	VDR, HMGA1	170	4	11048	32.4941	1	0.704167	54.8149
	GOTERM_BP_DIRECT	GO:0001525	angiogenesis	5	0.0107078	0.0609096	SRPX2, PLXDC1, SERPINE1, TGFBI, EPHB2	180	94	11368	3.35934	1	0.968739	61.7159
	GOTERM_BP_DIRECT	GO:0030816	positive regulation of cAMP metabolic process	2	0.00428311	0.0615197	CXCL9, CXCL10	180	4	11368	31.5778	1	0.96191	62.0941
	GOTERM_BP_DIRECT	GO:0007044	cell-substrate junction assembly	2	0.00428311	0.0615197	ITGA5, FN1	180	4	11368	31.5778	1	0.96191	62.0941
	GOTERM_CC_DIRECT	GO:0014704	intercalated disc	3	0.00642467	0.0619835	ATP1B1, DSP, GJA1	210	25	12833	7.33314	0.999947	0.626714	53.5873
	GOTERM_CC_DIRECT	GO:0005576	extracellular region	12	0.0256987	0.0693783	CRISP3, CHIA, CXCL14, CCL21, FCN2, PGLYRP2, FBN1, PGA5, IGFBP2, THBS3, TIMP1, CXCL10	210	407	12833	1.80176	0.999984	0.634553	57.7912
	GOTERM_BP_DIRECT	GO:0007157	heterophilic cell-cell adhesion via plasma membrane cell adhesion molecules	3	0.00642467	0.0713632	ITGA5, NECTIN1, DCHS1	180	28	11368	6.76667	1	0.971909	67.7341
	GOTERM_BP_DIRECT	GO:0006954	inflammatory response	7	0.0149909	0.0751281	CCL21, CXCL9, ACKR2, MAPKAPK2, ECM1, MIF, CXCL10	180	187	11368	2.36411	1	0.971179	69.6759
	GOTERM_BP_DIRECT	GO:0030512	negative regulation of transforming growth factor beta receptor signaling pathway	3	0.00642467	0.0758802	VASN, ASPN, SMAD7	180	29	11368	6.53333	1	0.966106	70.0504
	GOTERM_BP_DIRECT	GO:0043206	extracellular fibril organization	2	0.00428311	0.0763022	LTBP2, MFAP5	180	5	11368	25.2622	1	0.960242	70.2587
	GOTERM_BP_DIRECT	GO:0043931	ossification involved in bone maturation	2	0.00428311	0.0763022	THBS3, DCHS1	180	5	11368	25.2622	1	0.960242	70.2587
	GOTERM_BP_DIRECT	GO:0070208	protein heterotrimerization	2	0.00428311	0.0763022	C1QTNF6, COL6A2	180	5	11368	25.2622	1	0.960242	70.2587
	GOTERM_CC_DIRECT	GO:0005638	lamin filament	2	0.00428311	0.078833	LMNB1, LMNB2	210	5	12833	24.4438	0.999997	0.651388	62.6576
	GOTERM_CC_DIRECT	GO:1990393	3M complex	2	0.00428311	0.078833	OBSL1, CCDC8	210	5	12833	24.4438	0.999997	0.651388	62.6576
	GOTERM_BP_DIRECT	GO:0048146	positive regulation of fibroblast proliferation	3	0.00642467	0.0804855	E2F1, MIF, FN1	180	30	11368	6.31556	1	0.960793	72.2514
	GOTERM_CC_DIRECT	GO:0005925	focal adhesion	8	0.0171325	0.0848515	ARPC1B, ACTC1, SDC1, ITGA5, PTK7, GJA1, CSRP2, HMGA1	210	232	12833	2.10722	0.999999	0.650197	65.4815
	GOTERM_MF_DIRECT	GO:0050431	transforming growth factor beta binding	2	0.00428311	0.0883614	VASN, TGFBR3	170	6	11048	21.6627	1	0.814844	69.63
	GOTERM_MF_DIRECT	GO:0031995	insulin-like growth factor II binding	2	0.00428311	0.0883614	IGFBP2, IGFBP5	170	6	11048	21.6627	1	0.814844	69.63
	GOTERM_MF_DIRECT	GO:0031994	insulin-like growth factor I binding	2	0.00428311	0.0883614	IGFBP2, IGFBP5	170	6	11048	21.6627	1	0.814844	69.63
	GOTERM_BP_DIRECT	GO:0006268	DNA unwinding involved in DNA replication	2	0.00428311	0.0908531	MCM2, MCM4	180	6	11368	21.0519	1	0.969848	76.6652
	GOTERM_BP_DIRECT	GO:0021952	central nervous system projection neuron axonogenesis	2	0.00428311	0.0908531	SLIT2, EPHB2	180	6	11368	21.0519	1	0.969848	76.6652
	GOTERM_BP_DIRECT	GO:0060346	bone trabecula formation	2	0.00428311	0.0908531	FBN2, THBS3	180	6	11368	21.0519	1	0.969848	76.6652
	GOTERM_CC_DIRECT	GO:0000784	nuclear chromosome, telomeric region	4	0.00856623	0.0925925	MCM2, HIST1H3E, MCM3, MCM4	210	66	12833	3.70361	1	0.65658	68.8257
	GOTERM_BP_DIRECT	GO:0046426	negative regulation of JAK-STAT cascade	3	0.00642467	0.0947928	ASPN, BGN, LRRC4B	180	33	11368	5.74141	1	0.969644	78.1633
	GOTERM_MF_DIRECT	GO:0008270	zinc ion binding	18	0.038548	0.0986726	PPARD, PDLIM4, PDLIM3, ESR1, MMP7, FHL3, MMP16, CXXC5, CSRP2, CAPN15, VDR, PEG10, CPE, MMP23B, PGLYRP2, ZNF385D, MEX3D, CHD5	170	793	11048	1.47514	1	0.827723	73.7694
	GOTERM_BP_DIRECT	GO:0000226	microtubule cytoskeleton organization	3	0.00642467	0.0997136	OBSL1, WEE1, CCDC8	180	34	11368	5.57255	1	0.970571	79.9081

## Sheet: KEGG pathway analysis
Table S3	Table S3
KEGG pathway analysis	Kegg pathway
	Category	Terms	Names of terms	Count	%	PValue	Genes	List Total	Pop Hits	Pop Total	Fold Enrichment	Bonferroni	Benjamini	FDR
Total DEG KEGG pathway	KEGG_PATHWAY	ssc04110	Cell cycle	8	2.22841	0.00771942	E2F1, CCND1, CCND2, MCM2, MCM3, MCM4, MCM5, WEE1	140	115	7001	3.47876	0.789364	0.789364	9.26343
	KEGG_PATHWAY	ssc00330	Arginine and proline metabolism	5	1.39276	0.0100838	CKM, SRM, P4HA2, ALDH2, CKB	140	43	7001	5.81478	0.869597	0.638887	11.9385
	KEGG_PATHWAY	ssc04974	Protein digestion and absorption	6	1.67131	0.0210237	ATP1B1, COL17A1, COL6A2, PGA5, SLC7A7, XPNPEP2	140	80	7001	3.75054	0.98603	0.759157	23.3973
	KEGG_PATHWAY	ssc04512	ECM-receptor interaction	6	1.67131	0.0220603	SDC1, ITGA5, TNC, COL6A2, THBS3, FN1	140	81	7001	3.70423	0.988709	0.674027	24.4085
	KEGG_PATHWAY	ssc04152	AMPK signaling pathway	7	1.94986	0.0285459	SREBF1, LEP, CCND1, HNF4A, PFKL, HMGCR, CREB5	140	117	7001	2.99188	0.997036	0.687841	30.4619
	KEGG_PATHWAY	ssc03030	DNA replication	4	1.11421	0.0315555	MCM2, MCM3, MCM4, MCM5	140	35	7001	5.7151	0.998411	0.658411	33.1166
	KEGG_PATHWAY	ssc01230	Biosynthesis of amino acids	5	1.39276	0.0324859	PFKL, IDH2, ENO3, PGAM2, PSAT1	140	61	7001	4.09895	0.99869	0.6126	33.9181
	KEGG_PATHWAY	ssc01130	Biosynthesis of antibiotics	9	2.50696	0.0359216	PFKL, HMGCR, IDH2, ALDH2, ENO3, PGAM2, PSAT1, ACAT2, HSD17B7	140	191	7001	2.35636	0.999359	0.601138	36.8022
	KEGG_PATHWAY	ssc05206	MicroRNAs in cancer	10	2.78552	0.0372321	E2F1, CCND1, ITGA5, CCND2, TNC, MMP9, SLC7A1, MARCKS, MMP16, STMN1	140	228	7001	2.1933	0.999513	0.571469	37.8714
	KEGG_PATHWAY	ssc04310	Wnt signaling pathway	7	1.94986	0.0389742	DKK2, SFRP5, PPARD, CCND1, CCND2, MMP7, FZD7	140	126	7001	2.77817	0.999661	0.550246	39.267
	KEGG_PATHWAY	ssc04917	Prolactin signaling pathway	5	1.39276	0.0416258	FOS, CCND1, CCND2, ESR1, CISH	140	66	7001	3.78842	0.999806	0.540171	41.3359
	KEGG_PATHWAY	ssc01200	Carbon metabolism	6	1.67131	0.0536008	PFKL, IDH2, ENO3, PGAM2, PSAT1, ACAT2	140	103	7001	2.91304	0.999984	0.602583	49.896
	KEGG_PATHWAY	ssc04115	p53 signaling pathway	5	1.39276	0.0543277	CCND1, CCND2, SERPINE1, CYCS, PERP	140	72	7001	3.47272	0.999987	0.578388	50.3767
	KEGG_PATHWAY	ssc00340	Histidine metabolism	3	0.835655	0.0642708	AMDHD1, ASPA, ALDH2	140	21	7001	7.14388	0.999998	0.6147	56.5387
	KEGG_PATHWAY	ssc01100	Metabolic pathways	31	8.6351	0.0720966	SRM, GALNT7, HMGCR, GALNT5, CYP3A29, PGAM2, CTPS1, CYP2A19, ACAT2, GPAT3, CKB, NDUFS6, CBR1, ASPA, DGKB, P4HA2, PLCH1, IDH2, ENO3, MTMR7, NT5E, HSD17B7, ADSSL1, PIK3C2G, CES1, PFKL, AMDHD1, CKM, ALDH2, RDH16, PSAT1	140	1161	7001	1.33525	1	0.633109	60.8846
	KEGG_PATHWAY	ssc05161	Hepatitis B	7	1.94986	0.0794906	E2F1, FOS, CCND1, MMP9, IRF7, CYCS, CREB5	140	151	7001	2.31821	1	0.646732	64.6196
	KEGG_PATHWAY	ssc00480	Glutathione metabolism	4	1.11421	0.0800874	SRM, IDH2, GPX7, GSTO1	140	51	7001	3.92213	1	0.627302	64.9062
	KEGG_PATHWAY	ssc05205	Proteoglycans in cancer	8	2.22841	0.0834394	CCND1, SDC1, ITGA5, MMP9, ESR1, GPC1, FZD7, FN1	140	190	7001	2.10556	1	0.622022	66.477
	KEGG_PATHWAY	ssc04510	Focal adhesion	8	2.22841	0.0889299	CCND1, ITGA5, CCND2, TNC, COL6A2, MYLPF, THBS3, FN1	140	193	7001	2.07283	1	0.626663	68.9108
	KEGG_PATHWAY	ssc00830	Retinol metabolism	4	1.11421	0.0914703	CYP3A29, SDR16C5, CYP2A19, RDH16	140	54	7001	3.70423	1	0.618664	69.9809
	KEGG_PATHWAY	ssc00010	Glycolysis / Gluconeogenesis	4	1.11421	0.0954068	PFKL, ALDH2, ENO3, PGAM2	140	55	7001	3.63688	1	0.617002	71.5723
Up regulated DEG KEGG pathway	KEGG_PATHWAY	ssc00830	Retinol metabolism	4	4.5977	0.00200961	CYP3A29, SDR16C5, CYP2A19, RDH16	34	54	7001	15.2527	0.172291	0.172291	2.18257
	KEGG_PATHWAY	ssc00340	Histidine metabolism	3	3.44828	0.00427841	AMDHD1, ASPA, ALDH2	34	21	7001	29.416	0.33171	0.18251	4.59454
	KEGG_PATHWAY	ssc01100	Metabolic pathways	12	13.7931	0.0140524	AMDHD1, ASPA, PIK3C2G, CES1, DGKB, PLCH1, CYP3A29, ALDH2, CYP2A19, PSAT1, RDH16, MTMR7	34	1161	7001	2.12829	0.7356	0.35817	14.3796
	KEGG_PATHWAY	ssc00562	Inositol phosphate metabolism	3	3.44828	0.0393769	PIK3C2G, PLCH1, MTMR7	34	67	7001	9.21993	0.977092	0.610959	35.6411
	KEGG_PATHWAY	ssc04024	cAMP signaling pathway	4	4.5977	0.0653666	FOS, PTGER2, GRIA2, RYR2	34	198	7001	4.15983	0.998261	0.71942	52.3636
	KEGG_PATHWAY	ssc04070	Phosphatidylinositol signaling system	3	3.44828	0.0746782	PIK3C2G, DGKB, MTMR7	34	96	7001	6.43474	0.999322	0.703571	57.3189
	KEGG_PATHWAY	ssc04713	Circadian entrainment	3	3.44828	0.0760312	FOS, GRIA2, RYR2	34	97	7001	6.36841	0.999409	0.654198	57.9985
Down regulated DEG KEGG pathway	KEGG_PATHWAY	ssc04110	Cell cycle	8	0.0171325	0.00162404	E2F1, CCND1, CCND2, MCM2, MCM3, MCM4, MCM5, WEE1	106	115	7001	4.59459	0.243885	0.243885	1.96722
	KEGG_PATHWAY	ssc04974	Protein digestion and absorption	6	0.0128493	0.00680814	ATP1B1, COL17A1, COL6A2, PGA5, SLC7A7, XPNPEP2	106	80	7001	4.95354	0.691182	0.444286	8.01151
	KEGG_PATHWAY	ssc04512	ECM-receptor interaction	6	0.0128493	0.00717131	SDC1, ITGA5, TNC, COL6A2, THBS3, FN1	106	81	7001	4.89238	0.71001	0.338097	8.42184
	KEGG_PATHWAY	ssc03030	DNA replication	4	0.00856623	0.0151514	MCM2, MCM3, MCM4, MCM5	106	35	7001	7.54825	0.927631	0.481334	17.0247
	KEGG_PATHWAY	ssc05206	MicroRNAs in cancer	9	0.019274	0.0207911	E2F1, CCND1, ITGA5, CCND2, TNC, SLC7A1, MARCKS, MMP16, STMN1	106	228	7001	2.60713	0.97305	0.514587	22.6499
	KEGG_PATHWAY	ssc04115	p53 signaling pathway	5	0.0107078	0.0225604	CCND1, CCND2, CYCS, SERPINE1, PERP	106	72	7001	4.58661	0.980255	0.480111	24.3411
	KEGG_PATHWAY	ssc04510	Focal adhesion	8	0.0171325	0.0255195	CCND1, ITGA5, CCND2, TNC, COL6A2, MYLPF, THBS3, FN1	106	193	7001	2.73771	0.988278	0.470165	27.0939
	KEGG_PATHWAY	ssc00330	Arginine and proline metabolism	4	0.00856623	0.0262183	CKM, SRM, P4HA2, CKB	106	43	7001	6.14392	0.989639	0.435161	27.7304
	KEGG_PATHWAY	ssc04310	Wnt signaling pathway	6	0.0128493	0.0404562	DKK2, PPARD, CCND1, CCND2, MMP7, FZD7	106	126	7001	3.1451	0.999177	0.545809	39.6383
	KEGG_PATHWAY	ssc00480	Glutathione metabolism	4	0.00856623	0.0406227	SRM, IDH2, GPX7, GSTO1	106	51	7001	5.18017	0.999202	0.509975	39.7662
	KEGG_PATHWAY	ssc01230	Biosynthesis of amino acids	4	0.00856623	0.0631455	PFKL, IDH2, ENO3, PGAM2	106	61	7001	4.33096	0.999987	0.639375	54.9471
	KEGG_PATHWAY	ssc04145	Phagosome	6	0.0128493	0.0632293	TUBB, TFRC, ITGA5, CD209, THBS3, TUBB4B	106	143	7001	2.77121	0.999987	0.607888	54.9964
	KEGG_PATHWAY	ssc05205	Proteoglycans in cancer	7	0.0149909	0.0653746	CCND1, SDC1, ITGA5, ESR1, GPC1, FZD7, FN1	106	190	7001	2.43332	0.999991	0.591199	56.2401
	KEGG_PATHWAY	ssc01130	Biosynthesis of antibiotics	7	0.0149909	0.0667076	PFKL, HMGCR, IDH2, ENO3, PGAM2, ACAT2, HSD17B7	106	191	7001	2.42058	0.999993	0.5718	56.997
	KEGG_PATHWAY	ssc01200	Carbon metabolism	5	0.0107078	0.0685245	PFKL, IDH2, ENO3, PGAM2, ACAT2	106	103	7001	3.20617	0.999995	0.556903	58.0092
	KEGG_PATHWAY	ssc04917	Prolactin signaling pathway	4	0.00856623	0.0761674	CCND1, CCND2, ESR1, CISH	106	66	7001	4.00286	0.999999	0.573295	62.0323
	KEGG_PATHWAY	ssc04152	AMPK signaling pathway	5	0.0107078	0.098422	SREBF1, CCND1, PFKL, HMGCR, CREB5	106	117	7001	2.82253	1	0.649459	71.8185

## Sheet: GSEA analysis
Table S4
GSEA analysis
Category	Formatted_name	gs_size	NES	fdr_qvalue	Genes
Tissue development	GOBP_IN_UTERO_EMBRYONIC_DEVELOPMENT	297	-2.233	0.0008	["RBPJ","HS3ST6","STIL","SOX10","SP3","SMAD3","SPINT1","ST14","TRAF6","TET1","STK3","EMG1","STK4","RBBP6","BTF3","NR2F2","PHLDA2","C5","SLC35E2B","GATA1","C6","GATA2","UBE2A","WNT7B","XRCC2","ZFAND5","SLC30A1","ZP3","TFEB","TMEM231","TCTN1","PALB2","VASH2","GGNBP2","FOSL1","CMIP","HM13","NDEL1","ELL","EOMES","CCM2","CCDC62","GCM1","ACTL6A","NCOA1","SOCS3","ACVR1B","RBM46","CIR1","APBA3","ERCC2","…
	GOBP_MORPHOGENESIS_OF_EMBRYONIC_EPITHELIUM	118	-2.1348	0.0023	["STIL","SPINT1","ST14","TRAF6","STK3","STK4","LUZP1","BCL10","SIX4","SEMA4C","WNT7B","SEC24B","CTHRC1","TCTN1","PRICKLE1","DEAF1","LIAS","IRX2","DVL1","DVL2","DVL3","FOLR1","MTHFD1L","FZD2","CECR2","GRHL2","ARHGAP35","MTHFR","EPB41L5","GDNF","SIX1","BMP4","VANGL2","RALA","PTK7","GRHL3","RET","SOX9","PHACTR4","VEGFC","SULF1","SFRP1","SFRP2","VASP","WNT9B","WNT6","FZD3","ABL1","FUZ","IRX3","IRX1",…
	GOBP_MESENCHYMAL_CELL_DIFFERENTIATION	196	-2.162	0.002	["RBPJ","SOX10","SMAD3","FAM172A","DDX17","MTOR","KITLG","SPRY1","SPRY2","VASN","EOMES","DAG1","FOLR1","TCOF1","GBX2","LOXL2","BCL9L","EPB41L5","NOTCH4","GDNF","OLFM1","IL17RD","RET","DAB2","PHACTR4","SFRP1","TCF21","SFRP2","SDCBP","PBLD","TGFB1","TGFB1I1","BMP2","TGFB3","NKX2-1","SEMA3E","LDLRAD4","ZNF703","WNT5A","PDCD6","AXIN2","GLIPR2","EPHA3","EXT1","USF3","FOXC2","FGFR1","PHLDB1","CRB2","MC…
	GOBP_MUSCLE_TISSUE_DEVELOPMENT	293	-2.0589	0.0042	["RBPJ","ARNTL","SMAD3","DDX17","NR2F2","NPRL3","PIN1","MTOR","MAP2K4","ZFAND5","RUNX1","RPS6KB1","BCL9L","HNRNPU","ADAMTS9","STRA6","DKK1","SCX","TCF21","TGFB1","SKI","COL11A1","BMP2","WNT10B","WNT5A","FOXC2","CAV1","NF1","DDX5","OSR1","YBX3","CENPF","COPS2","POGLUT1","HMG20B","ZBTB18","DLG1","VAMP5","USP19","CHRNA1","ZNF689","COL19A1","EGR2","FOXC1","PPP1R13L","MYH15","CHD7","PARP2","VGLL2","MA…
	GOBP_REGULATION_OF_MUSCLE_CELL_DIFFERENTIATION	115	-2.1205	0.0027	["TRIM72","CDON","PDGFB","PIN1","MTOR","RBM38","SOX6","MESP1","PROX1","CYP26B1","PTBP1","NLN","HAMP","RGS2","RGS4","BDNF","MAPK12","ARRB2","SHOX2","NIBAN2","BMP4","SMARCD3","BNIP2","SRF","DKK1","SUPT6H","TBX1","ABL1","TCF3","TGFB1","CDK9","FZD7","BMP2","XBP1","YY1","BHLHE41","MED28","TARBP2","SETD3","DDX39B","PLPP7","CAMK1","PIAS1","CAV3","BHLHA15","SPAG9","CTDP1","BOC","MYLK3","OLFM2","PRDM6","M…
	GOBP_VENTRICULAR_SEPTUM_DEVELOPMENT	54	-2.2657	0.0006	["CCN1","RBPJ","LRP2","SMAD6","SMAD7","TRIP11","SAV1","ROBO1","ROBO2","LUZP1","RBM15","NPRL3","SLIT3","BMPR2","SOX11","TGFB2","TGFBR1","TGFBR2","TGFBR3","PROX1","NSD2","SLIT2","PDE2A","AP2B1","FRS2","FZD2","HOXA13","DCTN5","BMP4","NKX2-5","HECTD1","PTK7","GJA5","STRA6","WNT11","TBX5","TBX3","SALL1","MDM4","HEY1","WNT5A","HEY2","GATA4","GATA3","SUFU","HES1","ACVR1","SMAD4","FGFR2","CITED2","ZFPM1"…
	GOBP_CARDIAC_MUSCLE_CELL_DIFFERENTIATION	86	-2.018	0.0056	["RBPJ","NRAP","KAT2A","PDGFRA","PDGFRB","PIN1","MTOR","MAP2K4","MEF2A","SOX6","MESP1","PROX1","PARP2","NEBL","PDLIM5","IGF1","HAMP","FRS2","RGS2","BVES","RGS4","ALPK2","ARRB2","SHOX2","NKX2-6","BMP4","ADRA1A","SLC8A1","NKX2-5","HNRNPU","SRF","DKK1","EDN1","TBX5","EFNB2","TBX3","ACTC1","PI16","TGFB1","FHL2","SLC9A1","VEGFA","FZD7","BMP2","WNT8A","WT1","KDM6B","PPARA","YY1","IFT20","OBSL1","HEY2",…
	GOBP_MAMMARY_GLAND_DUCT_MORPHOGENESIS	24	-1.9552	0.0086	["AR","CAV3","SRC","MED1","NTN1","CSF1R","WNT5A","PML","GLI2","PTCH1","FGF10","ESR1","PGR","LRP6","FGFR2","EPHA2","SOSTDC1","CCL11","BTRC","PHB2","CSF1","KDM5B","DDR1","TBX3"]
	GOBP_CARDIAC_MUSCLE_CELL_PROLIFERATION	42	-2.2676	0.0005	["RBPJ","GJA1","TBX20","SAV1","DIPK2A","JARID2","PIM1","FGF2","HEY2","RBP4","NDRG4","BMPR1A","TP73","WNT2","FOXC2","VGLL4","FOXC1","TGFB2","SMAD1","PRKAR1A","TGFBR1","CCNB1","GATA6","MAPK11","TGFBR2","KCNK2","TGFBR3","BMP10","MEIS1","RUNX1","MAPK14","YAP1","ARID2","ERBB4","MAPK1","GLI1","MEF2C","FGFR2","TBX2","TBX5","ZFPM2","NOTCH1"]
	GOBP_ATRIOVENTRICULAR_VALVE_DEVELOPMENT	23	-2.0294	0.0051	["CCN1","SMAD6","MDM4","BMP2","ACVR1","TBX20","HEY1","HEY2","BMPR1A","SMAD4","SLIT3","BMPR2","GATA4","TGFB2","TGFBR2","OLFM1","EFNA1","GJA5","ZFPM1","DCHS1","TBX5","NOTCH1","HEYL"]
	GOBP_HEART_MORPHOGENESIS	202	-2.0374	0.0047	["RBPJ","STIL","SMAD3","SETDB2","MTOR","SPRY1","SOS1","ACVRL1","EOMES","FOLR1","OLFM1","GAA","GJA5","DKK1","SFRP2","DCHS1","COL2A1","DHRS3","COL5A1","TGFB1","COL11A1","BMP2","WNT5A","AXIN2","EXT1","FOXC2","FOXF1","AHI1","FOXC1","PPP1R13L","CHD7","ALPK2","ANKRD1","NKX2-5","RYR2","CTNNB1","ENG","CPE","DSP","FHL2","MDM4","MYBPC3","MYL3","MSX1","NPY2R","PKP2","ADGRG6","RTN4","TNNC1","PKD2","TNNI3","H…
	GOBP_EPITHELIAL_TUBE_FORMATION	104	-2.1629	0.002	["STIL","SPINT1","ST14","TRAF6","STK3","STK4","LUZP1","BCL10","FGF2","SIX4","SEMA4C","SEC24B","PROX1","CTHRC1","TCTN1","PRICKLE1","DEAF1","CEP290","LIAS","IRX2","DVL1","DVL2","DVL3","FOLR1","MTHFD1L","FZD2","CECR2","GRHL2","ARHGAP35","MTHFR","GDNF","SIX1","PIK3CD","BMP4","VANGL2","RALA","PTK7","GRHL3","RET","SOX9","PHACTR4","SFRP1","SFRP2","VASP","WNT9B","WNT6","FZD3","ABL1","FUZ","IRX3","IRX1","…
	GOBP_ANIMAL_ORGAN_FORMATION	54	-1.9736	0.0074	["RBPJ","LRP2","ROBO1","ROBO2","BMP7","BMPR1A","FGF1","MESP1","TGFBR2","SPRY1","MAPK3","FRS2","FOLR1","HAND2","GDNF","SIX1","BMP4","SMARCD3","DKK1","SULF1","WNT11","TBX5","RDH10","BMP2","WT1","GLI3","NTF4","PIM1","WNT5A","AXIN2","EXT1","HOXA11","WNT2","GATA6","TBR1","GATA5","FOXH1","TP63","AR","HOXA3","HES1","PAX2","LEMD2","ISL1","WNT2B","MAPK1","GLI2","FGF10","MEF2C","MAP2K1","FGFR2","CITED2","N…
	GOBP_ACTIN_FILAMENT_ORGANIZATION	358	-2.1347	0.0023	["SMAD3","CCDC88A","MTOR","TNFAIP1","NCK1","CXCL12","NCK2","ARHGAP35","FMN1","RHOB","NOX4","CCL11","ABI2","SFRP1","VASP","ABL1","SRC","TGFB3","PRKCD","LATS1","ROCK1","MYO7A","SEMA5A","PRKCI","MAD2L2","ROCK2","PLA2G1B","ARPC1B","CORO1C","GHSR","ACTG1","GRB2","DLG1","AIF1","PIK3CA","JMY","CLASP1","NEBL","ABI1","WASHC1","CFL2","ARPC5","ARPC4","ARPC3","ACTR3","ACTR2","ARPC2","TENM1","EFS","CCL26","CD…
	GOBP_TRABECULA_FORMATION	21	-2.106	0.003	["CAV3","FBN2","FHL2","ADAMTS1","COL1A1","WNT10B","ADGRG6","PPARGC1B","HEY1","HEY2","RBP4","CHAD","TGFBR3","GREM1","BMP10","OVOL2","SRF","TEK","SFRP1","MMP2","THBS3"]
	GOBP_OUTFLOW_TRACT_MORPHOGENESIS	64	-2.1813	0.0016	["RBPJ","LRP2","SMAD6","PARVA","TBX20","ROBO1","ROBO2","BMP7","BMPR1A","BMPR2","FOXC1","SOX11","TGFB2","TGFBR2","TGFBR3","SEC24B","NRP2","NRP1","HIF1A","ATF2","DVL2","FOLR1","FZD2","PLXND1","HAND2","SIX1","BMP4","NKX2-5","GJA5","CTNNB1","WNT11","SFRP2","TBX1","TBX2","TBX3","ENG","DHRS3","VEGFA","NPY2R","WNT5A","HEY2","FOXC2","CLDN5","GATA6","CRKL","ELN","FOXH1","HES1","PITX2","ISL1","SOX18","NIPB…
	GOBP_ACTIN_FILAMENT_BUNDLE_ORGANIZATION	137	-2.3458	0.0003	["SMAD3","CCDC88A","MTOR","TNFAIP1","ALMS1","CUL3","RHOA","NOX4","PFN1","RAC1","SRF","SFRP1","WNT11","ABL1","SRC","TGFB3","SYNPO2L","ROCK1","PRKN","ELN","USH1C","WASF2","SORBS3","CORO2B","DLC1","RAPGEF3","BAIAP2","SORBS1","FERMT2","SYNPO","ROCK2","ARAP1","ADD1","ADD2","SHROOM1","CCN2","SYNPO2","DPYSL3","S1PR1","LPAR1","DMTN","EPHA1","EPS8","PTK2B","BAG4","FAM171A1","PHACTR1","PPM1E","ARHGEF15","A…
	GOBP_NEGATIVE_REGULATION_OF_ORGAN_GROWTH	26	-2.1046	0.003	["PI16","GJA1","STK3","PPARA","SAV1","STK4","YY1","FXN","JARID2","RBP4","TP73","WWC1","G6PD","VGLL4","MAPK11","TGFBR2","KCNK2","WWC3","SLC6A4","MEIS1","WWC2","CAV3","RGS2","RGS4","CTDP1","TBX5"]
	GOBP_AMEBOIDAL_TYPE_CELL_MIGRATION	353	-2.072	0.0038	["JUP","SOX10","NR2F2","MTOR","ITGB3","GATA2","KITLG","ZFAND5","HSPB1","NFE2L2","EPHA2","HMOX1","GIPC1","ACVRL1","TIMP1","FOLR1","NR2E1","TNF","ACVR1B","GBX2","LOXL2","EPB41L4B","ITGA3","RHOB","EPB41L5","GDNF","PIK3CD","PDPK1","RET","ADTRP","ADAMTS9","FERMT1","PHACTR4","MACF1","ABL1","PBLD","SMURF2","SRC","ADAM17","TGFB1","THBS1","SEMA3E","GLUL","PRKCA","CYP1B1","TMEM201","WNT5A","PDCD6","GNA12",…
	GOBP_STRIATED_MUSCLE_CELL_DEVELOPMENT	83	-2.0994	0.0031	["NRAP","PDGFRA","PDGFRB","GPX1","MYOZ2","SIX4","PGM5","PPP3CA","MEF2A","PRKAR1A","MYOG","BIN3","PROX1","SELENON","MYORG","KLHL41","NEBL","CFL2","MYOZ1","LDB3","CHRNB1","MYH3","WFIKKN2","COMP","SDC1","KLHL40","SHOX2","NIBAN2","CSRP1","ANKRD1","SIX1","CSRP2","BMP4","SMO","SRF","DMD","PTCD2","EDN1","ACTC1","TNNT1","TNNT2","SKI","VEGFA","P2RX2","WNT10B","FLII","FLNC","OBSL1","SYNPO2L","CAV2","FHOD3"…
	GOBP_REGULATION_OF_SUPRAMOLECULAR_FIBER_ORGANIZATION	310	-2.0555	0.0043	["SMAD3","CCDC88A","MTOR","NCK1","EMILIN1","CXCL12","NCK2","ARHGAP35","DRG1","FMN1","NOX4","CCL11","ABI2","SFRP1","VASP","ABL1","TGFB3","CHADL","PRKCD","AEBP1","LATS1","ROCK1","SEMA5A","AKAP9","COLGALT1","OCLN","TUBB4A","FES","MAPRE3","TOGARAM1","EML2","CLIP3","INPP5J","ROCK2","RANGRF","MAP2","NUMA1","NIN","SLAIN2","ARPC1B","PRUNE1","CLIP1","ANKRD53","PSRC1","CAMSAP3","ACTG1","GRB2","DLG1","CRYAB…
	GOBP_CARDIAC_EPITHELIAL_TO_MESENCHYMAL_TRANSITION	26	-1.9358	0.0099	["RBPJ","WNT16","BMP2","MSX1","RTN4","HEY1","HEY2","WNT2","TGFB2","TGFBR1","TGFBR2","SPRY1","TGFBR3","EFNA1","PDCD4","ADAM15","SNAI2","SNAI1","ACVR1","SMAD4","TMEM100","OLFM1","JAG1","NOTCH1","ENG","HEYL"]
	GOBP_VENTRICULAR_SEPTUM_MORPHOGENESIS	33	-2.2545	0.0008	["RBPJ","SMAD7","SAV1","ROBO1","ROBO2","HEY1","RBM15","WNT5A","HEY2","SLIT3","BMPR2","SOX11","TGFB2","TGFBR1","TGFBR2","TGFBR3","PROX1","NSD2","SLIT2","HES1","ACVR1","FZD2","SMAD4","FGFR2","BMP4","NKX2-5","CITED2","WNT11","ZFPM1","ZFPM2","NOTCH1","TBX3","HEYL"]
	GOBP_POSITIVE_REGULATION_OF_CARDIOCYTE_DIFFERENTIATION	15	-2.0697	0.0038	["TGFB1","KAT2A","GPER1","ARRB2","MEF2C","MYOCD","GATA4","TGFB2","BMP4","GATA6","NKX2-5","GREM1","DHX36","TBX5","EFNB2"]
	GOBP_REGULATION_OF_EPITHELIAL_TO_MESENCHYMAL_TRANSITION	80	-2.0473	0.0044	["SMAD7","SMAD3","DACT3","BMP5","MTOR","BMP7","FOXC1","TGFB2","TGFBR1","TGFBR2","SPRY1","SPRY2","STRAP","VASN","CLASP1","SPRED1","DAG1","SPRED2","MDK","LOXL2","BCL9L","FOXA1","BMP4","RGCC","OLFM1","IL17RD","TCF7L2","CTNNB1","DAB2","TIAM1","HDAC2","SFRP1","SFRP2","SDCBP","PHLDB2","PBLD","TBX5","FUZ","ENG","WWTR1","EZH2","GCNT2","SPRED3","TGFB1","TGFB1I1","BMP2","TGFB3","NKX2-1","LDLRAD4","ZNF703",…
	GOBP_REGULATION_OF_CARDIOCYTE_DIFFERENTIATION	26	-2.1619	0.002	["TGFB1","KAT2A","FZD7","BMP2","GPER1","HEY2","GATA4","SOX6","TGFB2","GATA6","GREM1","DHX36","PRICKLE1","DLL1","FRS2","ARRB2","SMAD4","EGFR","MEF2C","MYOCD","BMP4","NKX2-5","DKK1","TBX5","EFNB2","SOX17"]
	GOBP_ENDOCARDIAL_CUSHION_DEVELOPMENT	38	-1.9948	0.0065	["RBPJ","MDM4","BMP2","MSX1","TBX20","ROBO1","ROBO2","HEY1","HEY2","BMP5","CRELD1","BMP7","BMPR1A","BMPR2","GATA4","TGFB2","TGFBR1","TGFBR2","GATA5","NOS3","ACVRL1","ERBB3","SNAI2","SNAI1","ACVR1","FOXF1","ISL1","SMAD4","TMEM100","BMP4","SOX9","TBX2","DCHS1","JAG1","TBX5","NOTCH1","ENG","HEYL"]
	GOBP_ACTOMYOSIN_STRUCTURE_ORGANIZATION	160	-2.2614	0.0007	["NRAP","SMAD3","CCDC88A","PDGFRA","PDGFRB","MYOZ2","SIX4","MTOR","PGM5","TNFAIP1","PRKAR1A","ALMS1","PROX1","CIT","FRMD6","CNN1","MYOZ1","CNN2","CNN3","CUL3","EPB41","EPB41L2","EPB41L3","FRMD3","RACGAP1","LURAP1","EPB41L4B","RHOA","ALKBH4","TRPM7","CDC42BPG","EPB41L5","RTKN","NOX4","PFN1","EPB41L4A","CDC42BPA","FRMD5","CDC42BPB","RAC1","SRF","SFRP1","WNT11","ABL1","ACTC1","SRC","TNNT1","TNNT2","…
	GOBP_REGULATION_OF_CARDIAC_MUSCLE_CELL_PROLIFERATION	34	-2.2511	0.0008	["RBPJ","GJA1","TBX20","SAV1","JARID2","PIM1","FGF2","HEY2","RBP4","BMPR1A","TP73","WNT2","VGLL4","TGFBR1","CCNB1","GATA6","MAPK11","TGFBR2","KCNK2","TGFBR3","BMP10","MEIS1","RUNX1","MAPK14","YAP1","ERBB4","MAPK1","GLI1","MEF2C","FGFR2","TBX2","TBX5","ZFPM2","NOTCH1"]
	GOBP_MAMMARY_GLAND_EPITHELIUM_DEVELOPMENT	53	-1.9697	0.0077	["FOXB1","TNFSF11","MST1","ROBO1","GPX1","ORAI1","ATP2C2","WNT7B","ESR1","EPHA2","SOSTDC1","HIF1A","DEAF1","KDM5B","HOXA5","PGR","AKT2","SMO","CCL11","BTRC","CEBPB","DDR1","TBX3","SRC","MSX1","NTN1","RTN4","WNT3","ZNF703","WNT5A","JAK2","PML","WNT2","LATS1","LRP6","GATA3","PHB2","IQGAP3","CSF1","AR","CAV3","ID2","MED1","CSF1R","FOXF1","ERBB4","MAPK1","GLI2","PTCH1","FGF10","IRF6","FGFR2","CCND1"]
	GOBP_POSITIVE_REGULATION_OF_HEART_GROWTH	32	-2.0359	0.0048	["RBPJ","WT1","TBX20","PIM1","FGF2","HEY2","PIN1","MTOR","BMPR1A","WNT2","CCNB1","GATA6","TGFBR3","PROX1","BMP10","DDX39B","PARP2","MAPK14","IGF1","HAMP","YAP1","ERBB4","MAPK1","GLI1","MEF2C","FGFR2","AKAP6","EDN1","TBX2","TBX5","ZFPM2","NOTCH1"]
	GOBP_REGULATION_OF_ORGAN_GROWTH	74	-2.1027	0.003	["RBPJ","TBX20","STK3","SAV1","STK4","FXN","FGF2","PIN1","MTOR","BMPR1A","MAEL","FOXC1","TGFBR1","TGFBR2","KCNK2","TGFBR3","PROX1","PARP2","RUNX1","MAPK14","IGF1","HAMP","SOD1","RGS2","RGS4","LATS2","SMO","EDN1","TBX2","TBX5","PI16","GJA1","WT1","PPARA","YY1","JARID2","ARX","PIM1","DUSP6","HEY2","RBP4","TP73","WNT2","FOXC2","WWC1","G6PD","LATS1","VGLL4","HLX","IL7","FLVCR1","SASH3","CCNB1","GATA6…
	GOBP_ENDOTHELIAL_CELL_MIGRATION	189	-1.9675	0.0078	["JUP","PDGFB","BCAR1","MIR27B","NR2F2","MAP3K3","FGF2","ITGB3","GATA2","GPLD1","PRKD2","HSPB1","NFE2L2","EPHA2","PROX1","CDH13","HMOX1","GIPC1","PTP4A3","FSTL1","PPARG","ACVRL1","AAMP","CCBE1","PRKD1","ADGRB1","CLEC14A","HDAC7","PLEKHG5","PATZ1","NR2E1","FUT1","TNF","SRPX2","GRN","HRG","LOXL2","APOH","RHOA","RHOB","LGALS8","MIR10B","P2RX4","PIK3CD","BMP4","PDPK1","SERPINF1","PIK3C2A","RAC1","ADT…
	GOBP_CORONARY_VASCULATURE_DEVELOPMENT	38	-2.2719	0.0006	["LRP2","SMAD6","VEGFA","GPER1","PDGFRB","HEY2","TGFBR1","GATA6","MESP1","TGFBR3","SEC24B","NRP1","PRICKLE1","AP2B1","SPRED1","SUFU","ADAMTS6","APLNR","ARID2","PLXND1","SETD2","TAB1","NDST1","DYNC2H1","DCTN5","APLN","MYOCD","HAND2","SNX17","BMP4","PTK7","SRF","GPC3","TBX1","ZBTB14","MEGF8","TBX5","NOTCH1"]
	GOBP_MESENCHYME_MORPHOGENESIS	44	-2.2199	0.0011	["RBPJ","ACTC1","MDM4","SMAD3","BMP2","MSX1","TBX20","ROBO1","ROBO2","HEY1","WNT5A","HEY2","BMP5","BMP7","BMPR1A","FOXC2","LEF1","FOXC1","TGFB2","TGFBR1","SMAD2","TGFBR2","GATA5","MYC","NOS3","ACVRL1","OSR1","ACTA2","EXOC4","ACTG2","SNAI2","SNAI1","ACVR1","FOXF1","ISL1","SMAD4","TMEM100","SOX9","WNT11","TBX2","DCHS1","NOTCH1","ENG","HEYL"]
	GOBP_MAMMARY_GLAND_DEVELOPMENT	112	-1.9812	0.0071	["CSN2","ARG1","GHRHR","FOXB1","GOT2","BSX","ARHGAP5","MST1","STAT5B","SERPINC1","PRL","PRLR","SLC6A3","ORAI1","UMPS","ATP2C2","WNT7B","EPHA2","DEAF1","KDM5B","NCOA1","ARHGAP35","HOXA5","NOTCH4","CAPN1","PGR","AKT2","BMP4","SMO","CCL11","SOX9","XDH","BTRC","TBX2","DDR1","TBX3","OAS2","TNFRSF11A","SRC","VEGFA","TGFB3","NTN1","STAT5A","XBP1","WNT3","ZNF703","WNT5A","LATS1","CAV1","LRP6","IRS2","SLC…
	GOBP_LUNG_EPITHELIUM_DEVELOPMENT	28	-2.1369	0.0023	["RBPJ","SPDEF","ERRFI1","NKX2-1","SAV1","SRSF6","PKD1","AIMP2","WNT2","WNT7B","GATA6","THRA","THRB","YAP1","FOXJ1","GRHL2","TMEM38B","FOXA1","HOXA5","FGF10","MAP2K1","FGFR2","BMP4","KLF2","SOX9","STRA6","CREB1","NFIB"]
	GOBP_CARDIOCYTE_DIFFERENTIATION	109	-2.1436	0.0023	["RBPJ","NRAP","PDGFRA","PDGFRB","PIN1","MTOR","MAP2K4","SOX6","MESP1","SPRY1","PROX1","PRICKLE1","MAPK3","HAMP","FOLR1","RGS2","RGS4","ARRB2","SHOX2","BMP4","SLC8A1","HNRNPU","SRF","DKK1","TBX2","TBX5","TBX3","ACTC1","TGFB1","VEGFA","FZD7","BMP2","WNT8A","WT1","YY1","IFT20","FHOD3","CSRP3","CALR","DDX39B","SORBS2","MYO18B","DHX36","TCAP","CAV3","ACTN2","ACVR1","PITX2","TBX18","CTDP1","MYLK3","MY…
	GOBP_POSITIVE_REGULATION_OF_EPITHELIAL_TO_MESENCHYMAL_TRANSITION	44	-2.0496	0.0044	["EZH2","GCNT2","TGFB1","TGFB1I1","SMAD3","BMP2","TGFB3","ZNF703","AXIN2","GLIPR2","MTOR","BMP7","LEF1","FOXC1","IL6","CRB2","TGFB2","TGFBR1","SMAD2","TGFBR2","ALX1","FERMT2","COL1A1","SNAI1","ACVR1","ISL1","MDK","LOXL2","BCL9L","SMAD4","BMP4","RGCC","OLFM1","TCF7L2","CTNNB1","DAB2","BAMBI","TIAM1","HDAC2","SDCBP","JAG1","NOTCH1","ENG","WWTR1"]
	GOBP_ORGAN_GROWTH	124	-2.2079	0.0012	["RBPJ","STK3","STK4","PDGFRB","FGF2","PIN1","MTOR","MAP2K4","MAEL","PRKAR1A","MESP1","KCNK2","SPRY2","PROX1","NPPC","RUNX1","HAMP","RGS2","RGS4","LATS2","SMO","SOX9","TBX2","TBX5","FGFR3","LEPR","TSKU","WT1","YY1","ANXA6","EXT1","FOXC2","LATS1","FLVCR1","SMAD1","SMAD2","DDR2","MATN1","MEIS1","DDX39B","SORBS2","YBX3","CAV3","CTDP1","ERBB4","TMEM38B","S1PR1","IFT80","RARG","AKAP6","STC1","THBS3","…
	GOBP_MUSCLE_CELL_DEVELOPMENT	132	-2.0567	0.0043	["ATP2A2","NRAP","PDGFRA","PDGFRB","MYOZ2","SIX4","PIN1","MTOR","PGM5","MAP2K4","PPP3CA","PRKAR1A","BIN3","PROX1","SELENON","MYORG","HAMP","MYOZ1","RGS2","RGS4","SDC1","SHOX2","SMYD3","NIBAN2","SIX1","BMP4","SLC8A1","HNRNPU","SMO","SRF","TBX3","ACTC1","TNNT1","TNNT2","SKI","VEGFA","WNT10B","YY1","SYNPO2L","FHOD3","WDR1","CSRP3","CAPN3","DYSF","CASQ1","MYPN","DDX39B","SORBS2","MYO18B","TCAP","CAV3…
	GOBP_MUSCLE_CELL_DIFFERENTIATION	277	-2.3972	0	["RBPJ","PIN1","MTOR","MAP2K4","HNRNPU","DKK1","ABL1","MYEF2","TGFB1","CDK9","SKI","BMP2","WNT10B","WNT5B","FOXF1","NFATC4","CDH2","HDAC5","PARP2","CDH15","MAPK14","FLOT1","RAMP2","KLHL41","NEBL","PDLIM5","CFL2","FRS2","EHD1","GLMN","BVES","LDB3","CHRNB1","CHUK","ALPK2","WFIKKN2","COMP","KLHL40","KDM1A","ADM","MTPN","SIRT1","NKX2-6","SGCZ","CSRP1","ANKRD1","CSRP2","ADRA1A","NKX2-5","CTH","CTNNA1"…
	GOBP_TUBE_FORMATION	116	-2.0044	0.0061	["STIL","SPINT1","ST14","TRAF6","STK3","STK4","LUZP1","BCL10","FGF2","SIX4","SEMA4C","SEC24B","PROX1","CTHRC1","TCTN1","PRICKLE1","DEAF1","CEP290","LIAS","IRX2","DVL1","DVL2","DVL3","FOLR1","DICER1","MTHFD1L","FZD2","CECR2","GRHL2","ARHGAP35","MTHFR","TGM2","GDNF","SIX1","PIK3CD","BMP4","VANGL2","RALA","PTK7","GRHL3","RET","SOX9","PHACTR4","BCAS3","SFRP1","SFRP2","VASP","WNT9B","WNT6","FZD3","ABL…
	GOBP_AORTIC_VALVE_MORPHOGENESIS	29	-2.3513	0.0003	["SMAD6","TGFB1","TBX20","ROBO1","ROBO2","HEY2","SLIT3","ROCK1","GATA4","GATA5","EFNA1","ELN","GATA3","NOS3","SLIT2","DLL4","EMILIN1","TIE1","RB1","SNAI2","SNAI1","ROCK2","BMP4","NKX2-5","SOX9","NFATC1","JAG1","NOTCH1","HEYL"]
	GOBP_STRIATED_MUSCLE_CELL_PROLIFERATION	54	-2.2369	0.0008	["RBPJ","TBX20","SAV1","FGF2","BMPR1A","FOXC1","TGFB2","PRKAR1A","TGFBR1","TGFBR2","KCNK2","MYOG","TGFBR3","RUNX1","MAPK14","ARID2","SIX1","SIX5","EPHB1","PPARD","TBX2","TBX5","AKIRIN1","PAXBP1","GJA1","MSTN","ANGPT1","DIPK2A","JARID2","PIM1","HEY2","RBP4","NDRG4","JAK2","TP73","WNT2","FOXC2","KPNA1","VGLL4","SMAD1","CCNB1","GATA6","MAPK11","BMP10","MEIS1","YAP1","CFLAR","ERBB4","MAPK1","GLI1","M…
	GOBP_HEART_GROWTH	69	-2.0874	0.0035	["RBPJ","TBX20","SAV1","FGF2","PIN1","MTOR","BMPR1A","MAP2K4","FOXC1","TGFB2","PRKAR1A","TGFBR1","MESP1","TGFBR2","KCNK2","TGFBR3","PROX1","PARP2","RUNX1","MAPK14","PDLIM5","IGF1","HAMP","RGS2","RGS4","ARID2","ADRA1A","EDN1","TBX2","TBX5","PI16","GJA1","WT1","PPARA","YY1","DIPK2A","JARID2","PIM1","DUSP6","HEY2","RBP4","NDRG4","TP73","WNT2","FOXC2","G6PD","VGLL4","GATA4","SMAD1","CCNB1","GATA6","M…
	GOBP_MYOFIBRIL_ASSEMBLY	48	-2.185	0.0015	["ACTC1","TNNT1","NRAP","TNNT2","PDGFRA","FLII","PDGFRB","OBSL1","MYOZ2","SYNPO2L","SIX4","FHOD3","WDR1","PGM5","LMOD1","CSRP3","MEF2A","PRKAR1A","CAPN3","PROX1","CASQ1","BMP10","MYPN","TMOD4","TMOD3","KLHL41","TMOD2","NEBL","TCAP","CAV3","CFL2","ACTN2","MYOZ1","CFLAR","LDB3","MYH3","MYLK3","KRT8","SMAD4","CSRP1","ANKRD1","CSRP2","LMOD2","MYH11","MYL2","SRF","NEB","EDN1"]
	GOBP_REGULATION_OF_ACTIN_FILAMENT_LENGTH	155	-2.0388	0.0046	["NPHS1","ESAM","MYADM","ARHGAP18","GMFG","FCHSD2","WASHC5","ALOX15","MTOR","NCK1","PRKCE","CXCL12","CCL21","NCK2","ARHGAP35","FMN1","PFN1","CCL11","ABI2","VASP","HAX1","PRKCD","FHOD3","WDR1","AVIL","LATS1","DSTN","TRIOBP","TWF2","SEMA5A","ADD3","ELN","PLEKHH2","CARMIL2","WASF2","F2RL1","BAIAP2","ACTN2","ADD1","ADD2","CTTN","ARPC1B","GSN","DMTN","EPS8","PTK2B","BAG4","VILL","SWAP70","GRB2","SPTBN…
	GOBP_MESENCHYME_DEVELOPMENT	239	-2.1602	0.002	["RBPJ","SOX10","SMAD3","FAM172A","DDX17","CRELD1","MTOR","KITLG","SPRY1","SPRY2","ACVRL1","VASN","EOMES","DAG1","FOLR1","TCOF1","GBX2","LOXL2","BCL9L","HOXA5","EPB41L5","NOTCH4","GDNF","OLFM1","IL17RD","PTK7","RET","DAB2","SCX","PHACTR4","SFRP1","TCF21","SFRP2","SDCBP","DCHS1","PBLD","TGFB1","TGFB1I1","BMP2","TGFB3","NKX2-1","SEMA3E","LDLRAD4","ZNF703","WNT5A","PDCD6","AXIN2","GLIPR2","EPHA3","E…
	GOBP_CARDIAC_MUSCLE_TISSUE_DEVELOPMENT	161	-2.0833	0.0036	["RBPJ","NRAP","PDGFRA","PDGFRB","NPRL3","FGF2","PIN1","MTOR","MAP2K4","SOX6","PRKAR1A","MESP1","KCNK2","PROX1","RUNX1","HAMP","RGS2","RGS4","ARRB2","SHOX2","BMP4","SLC8A1","HNRNPU","ADAMTS9","SRF","DKK1","TBX2","TBX5","TBX3","ACTC1","TGFB1","TNNT2","VEGFA","FZD7","COL11A1","BMP2","WNT8A","WT1","YY1","IFT20","WNT5A","FHOD3","FOXC2","CSRP3","CALR","GJC1","SMAD1","GATA5","MEIS1","DDX39B","SORBS2","…
	GOBP_BRANCHING_INVOLVED_IN_MAMMARY_GLAND_DUCT_MORPHOGENESIS	17	-1.9623	0.0083	["AR","CAV3","SRC","MED1","WNT5A","PML","ESR1","PGR","LRP6","EPHA2","CCL11","BTRC","PHB2","CSF1","KDM5B","DDR1","TBX3"]
	GOBP_AORTA_DEVELOPMENT	47	-2.0314	0.005	["RBPJ","LRP2","SMAD6","PDGFRB","ROBO1","PKD2","ROBO2","HEY1","NPRL3","HEY2","BMPR1A","LOXL1","TGFB2","SEC24B","LEP","PROX1","CHD7","FKBP10","FOXH1","DLL4","ACVRL1","PRICKLE1","NGFR","PDE2A","AP2B1","EFEMP2","TFAP2B","SUFU","HES1","ADAMTS6","PLXND1","TAB1","NDST1","LOX","MYLK","DCTN5","SIX1","SNX17","HECTD1","ADAMTS9","SRF","NKX3-1","TBX1","TBX2","JAG1","NOTCH1","ENG"]
	GOBP_HEART_VALVE_DEVELOPMENT	57	-2.3196	0.0004	["CCN1","RBPJ","SMAD6","NOTCH2","TBX20","ROBO1","ROBO2","MTOR","BMPR1A","SLIT3","BMPR2","TGFB2","TGFBR2","NOS3","SLIT2","EMILIN1","PDE2A","RB1","SHOX2","BMP4","OLFM1","NKX2-5","HECTD1","GJA5","ADAMTS9","SOX9","STRA6","SCX","TNFRSF1A","ZBTB14","DCHS1","TBX5","TGFB1","MDM4","BMP2","HEY1","HEY2","ROCK1","GATA4","TNFRSF1B","GATA5","EFNA1","ELN","GATA3","DLL4","TIE1","SNAI2","SNAI1","ACVR1","ROCK2","S…
	GOBP_LUNG_MORPHOGENESIS	42	-1.952	0.0085	["RDH10","NKX2-1","SRSF6","LIF","CELSR1","EXT1","WNT2","WNT7B","SOX11","TGFBR2","SPRY1","SPRY2","SEC24B","STK40","AP3B1","MAPK3","PLOD3","DAG1","YAP1","ESRP2","TNF","FOXF1","WNT2B","GRHL2","LAMA1","KRAS","FOXA1","HOXA5","MAPK1","TNC","FGF10","MAP2K1","FGFR2","BMP4","DLG5","SOX9","HHIP","SRF","CTSH","TCF21","NFIB","RSPO2"]
	GOBP_BRANCHING_MORPHOGENESIS_OF_AN_EPITHELIAL_TUBE	121	-2.0929	0.0032	["NRARP","STK4","FGF2","SIX4","LGR4","SPRY1","SPRY2","EPHA2","MYC","PPP1CA","KDM5B","DAG1","ADAMTS16","NPNT","TNF","CLIC4","GBX2","HOXA5","TNC","NOTCH4","GDNF","CITED1","PGR","SIX1","PKHD1","BMP4","SMO","CCL11","FKBPL","SOX9","BTRC","HHIP","SRF","TCF21","SFRP2","WNT9B","WNT6","DCHS1","ABL1","DDR1","TBX3","SRC","SALL1","CASR","VEGFA","BMP2","WT1","NKX2-1","SEMA3E","CELSR1","WNT5A","EXT1","HOXA11",…
	GOBP_POSITIVE_REGULATION_OF_CARDIAC_MUSCLE_CELL_PROLIFERATION	22	-2.0661	0.0039	["RBPJ","YAP1","TBX20","ERBB4","PIM1","FGF2","HEY2","MAPK1","GLI1","BMPR1A","WNT2","MEF2C","FGFR2","CCNB1","GATA6","TGFBR3","BMP10","MAPK14","TBX2","TBX5","ZFPM2","NOTCH1"]
	GOBP_PRIMARY_NEURAL_TUBE_FORMATION	74	-2.0561	0.0043	["LRP2","STIL","KAT2A","SPINT1","IFT57","ST14","TRAF6","APAF1","IFT122","LUZP1","BCL10","BMP5","BMP7","SEMA4C","TGFB2","SEC24B","CTHRC1","HIF1A","PRICKLE1","DEAF1","LIAS","DVL1","DVL2","DVL3","FOLR1","GLMN","MTHFD1L","FZD2","CECR2","GRHL2","ARHGAP35","SETD2","ADM","MTHFR","BMP4","VANGL2","RALA","PTK7","GRHL3","OPA1","PHACTR4","TSC2","SFRP1","SPINT2","SFRP2","VASP","FZD3","ABL1","FUZ","TGFB1","FZD…
	GOBP_CARDIAC_SEPTUM_MORPHOGENESIS	58	-2.3905	0	["CCN1","RBPJ","LRP2","SMAD6","SMAD7","NOTCH2","PARVA","TBX20","SAV1","ROBO1","ROBO2","RBM15","BMP5","BMP7","BMPR1A","SLIT3","BMPR2","SOX11","TGFB2","TGFBR1","TGFBR2","TGFBR3","PROX1","NSD2","NRP2","CHD7","NRP1","SLIT2","HAND1","FZD2","BMP4","NKX2-5","SMO","WNT11","TBX1","TBX2","TBX5","TBX3","ENG","DHRS3","HEY1","WNT5A","HEY2","TP53","GATA4","GATA6","HES1","ACVR1","ISL1","SMAD4","FGFR2","CITED2",…
	GOBP_REGULATION_OF_ACTIN_FILAMENT_BASED_PROCESS	324	-1.9875	0.0068	["JUP","SMAD3","CCDC88A","MTOR","TRPM4","ARHGAP44","NCK1","CXCL12","CNN2","NCK2","ARHGAP35","FMN1","RHOB","NOX4","GJA5","CCL11","ABI2","SFRP1","VASP","ABL1","TGFB3","SEMA3E","PRKCD","EPHA3","LATS1","ROCK1","CAV1","SEMA5A","AKAP9","FES","ROCK2","CSF1R","RANGRF","ARPC1B","ACTG1","GRB2","JAM3","MLST8","DLG1","HCN4","DSC2","EPHA5","EFNA5","STAP1","ABL2","PEAK3","KCNJ2","ARHGDIA","ATP1A1","PDE4B","PDE…
	GOBP_POSITIVE_REGULATION_OF_MUSCLE_CELL_DIFFERENTIATION	62	-2.1557	0.0021	["KAT2A","CDON","GPER1","PIN1","MTOR","MEF2A","MESP1","MYOG","PROX1","CYP26B1","CDH2","PARP2","CDH15","MAPK14","IGF1","HAMP","MAPK12","ARRB2","SIRT1","SHOX2","NIBAN2","BMP4","SMARCD3","CTH","CTNNA1","BNIP2","SOD2","CTNNB1","SMYD1","TBX1","EDN1","ABL1","EFNB2","ENG","TCF3","TGFB1","TRIM32","MAPK11","TARBP2","GREM1","SETD3","BMP10","DDX39B","MAMSTR","CAMK1","PIAS1","EFEMP2","NRG1","CAV3","SPAG9","K…
	GOBP_CARDIAC_VENTRICLE_DEVELOPMENT	98	-2.0297	0.0051	["RBPJ","LUZP1","NPRL3","MESP1","KCNK2","PROX1","AP2B1","FZD2","GRHL2","BMP4","SMARCD3","HECTD1","PTK7","GJA5","STRA6","WNT11","SFRP2","TBX5","TBX3","SALL1","TGFB1","TNNT2","COL11A1","WNT5A","FOXC2","GATA3","DLL4","TMEM65","ACVR1","FOXF1","MYOCD","CITED2","SEMA3C","ZFPM1","JAG1","ZFPM2","HEYL","CCN1","LRP2","SMAD6","SMAD7","TBX20","TRIP11","SAV1","ROBO1","ROBO2","RBM15","SCN5A","BMPR1A","SLIT3","…
	GOBP_NEGATIVE_REGULATION_OF_VASCULAR_ASSOCIATED_SMOOTH_MUSCLE_CELL_PROLIFERATION	16	-2.1623	0.002	["CNN1","TGFB3","GPER1","PRKG1","CDKN1A","CDKN1B","ADIPOQ","APLN","MEF2C","MYOCD","IL10","PDCD4","SOD2","HMOX1","PPARG","EFEMP2"]
	GOBP_STRIATED_MUSCLE_CELL_DIFFERENTIATION	209	-2.2172	0.0011	["RBPJ","PIN1","MTOR","MAP2K4","HNRNPU","DKK1","MYEF2","TGFB1","SKI","BMP2","WNT10B","CDH2","HDAC5","PARP2","MAPK14","FLOT1","KLHL41","NEBL","PDLIM5","CFL2","FRS2","EHD1","BVES","LDB3","CHRNB1","CHUK","ALPK2","WFIKKN2","COMP","KLHL40","MTPN","NKX2-6","CSRP1","ANKRD1","CSRP2","ADRA1A","NKX2-5","SMYD1","DMD","EDN1","EFNB2","EZH2","PI16","FHL2","P2RX2","TRIM32","MSX1","KDM6B","FLII","FLNC","OBSL1","…
	GOBP_CARDIAC_CHAMBER_DEVELOPMENT	131	-2.0978	0.0031	["RBPJ","LUZP1","NPRL3","CRELD1","MESP1","KCNK2","PROX1","SOS1","AP2B1","FZD2","GRHL2","SHOX2","BMP4","SMARCD3","HECTD1","PTK7","SMO","GJA5","STRA6","SRF","WNT11","SFRP2","TBX1","ZBTB14","TBX2","TBX5","TBX3","DHRS3","SALL1","TGFB1","TNNT2","ADAMTS1","COL11A1","BMP2","WNT5A","FOXC2","GATA3","DLL4","TMEM65","CAV3","ACVR1","FOXF1","MYOCD","TEK","MAML1","CITED2","SEMA3C","ZFPM1","JAG1","ZFPM2","HEYL"…
	GOBP_EPITHELIAL_TUBE_MORPHOGENESIS	257	-2.1699	0.0019	["RBPJ","STIL","SMAD3","SPINT1","NRARP","ST14","TRAF6","STK3","STK4","SETDB2","LUZP1","BCL10","LGR4","SPRY1","SPRY2","EPHA2","TCTN1","PPP1CA","ACVRL1","DEAF1","KDM5B","LIAS","IRX2","EOMES","DAG1","CCM2","ADAMTS16","EPHA4","EPHA7","FOLR1","NPNT","MTHFD1L","TNF","CLIC4","KLHL3","GBX2","CECR2","ARHGAP35","HOXA5","TNC","FMN1","RHOB","MTHFR","NOTCH4","GDNF","CITED1","PGR","PIK3CD","KIF26B","RALA","PTK…
	GOBP_STRESS_FIBER_ASSEMBLY	90	-2.1328	0.0024	["ITGB5","RHOC","STMN1","SMAD3","CCDC88A","ARHGAP6","LIMK1","TACSTD2","ARRB1","MET","MTOR","MYOC","NF2","TNFAIP1","PAK2","F11R","TGFBR1","EVL","ALMS1","INPP5K","PFN2","PIK3R1","NRP1","SERPINF2","CLASP1","ARHGEF10L","CARMIL1","PPP1R9A","ASAP3","PTGER4","S100A10","CUL3","TAC1","TESK1","TJP1","RHOA","WAS","ZYX","ARHGAP28","ARHGEF5","NOX4","PFN1","RGCC","MKKS","RAC1","CGNL1","SRF","PPFIA1","SFRP1","W…
	GOBP_SEMI_LUNAR_VALVE_DEVELOPMENT	39	-2.2872	0.0005	["RBPJ","SMAD6","TGFB1","NOTCH2","BMP2","TBX20","ROBO1","ROBO2","HEY1","HEY2","SLIT3","ROCK1","BMPR2","GATA4","TGFB2","TNFRSF1B","GATA5","EFNA1","ELN","GATA3","NOS3","SLIT2","DLL4","EMILIN1","TIE1","RB1","SNAI2","SNAI1","ROCK2","BMP4","NKX2-5","GJA5","SOX9","STRA6","NFATC1","TNFRSF1A","JAG1","NOTCH1","HEYL"]
	GOBP_RESPIRATORY_SYSTEM_DEVELOPMENT	167	-1.9892	0.0067	["RBPJ","ARG1","EIF4E","EIF4EBP1","SP3","PDGFRA","PDGFRB","FGF2","SIX4","AIMP2","WNT7B","SPRY1","SPRY2","SEC24B","PROX1","MAN1A2","CYP1A2","PPP1CA","THRA","CCBE1","MAPK3","DAG1","TNF","RPGRIP1L","GRHL2","HOXA5","TNC","ITGA3","PGR","SIX1","BMP4","CRISPLD2","PTK7","PHOX2B","SOX9","STRA6","HHIP","SRF","TCF21","WNT11","ASXL1","TBX5","PKDCC","SKI","VEGFA","TGFB3","HESX1","ALDH1A3","WT1","NKX2-1","SRSF…
	GOBP_FIBROBLAST_MIGRATION	36	-2.1041	0.003	["TGFB1","ARID5B","THBS1","TMEM201","FGF2","GNA12","LAMTOR2","ARHGAP4","PML","PIP5K1A","ARHGEF7","PTK2","SGPL1","MTA2","ZFAND5","AKAP12","DDR2","APPL2","PRR5L","ADIPOR2","PRKCE","APPL1","HAS1","RCC2","DMTN","CORO1C","BAG4","SLC8A1","RAC1","ITGB1","PAK3","HYAL2","PDLIM1","FER","CCN3","ITGB1BP1"]
	GOBP_REGULATION_OF_HEART_GROWTH	53	-2.1457	0.0022	["RBPJ","TBX20","SAV1","FGF2","PIN1","MTOR","BMPR1A","TGFBR1","TGFBR2","KCNK2","TGFBR3","PROX1","PARP2","RUNX1","MAPK14","IGF1","HAMP","RGS2","RGS4","EDN1","TBX2","TBX5","PI16","GJA1","WT1","PPARA","YY1","JARID2","PIM1","DUSP6","HEY2","RBP4","TP73","WNT2","G6PD","VGLL4","CCNB1","GATA6","MAPK11","BMP10","MEIS1","DDX39B","CAV3","YAP1","CTDP1","ERBB4","MAPK1","GLI1","MEF2C","FGFR2","AKAP6","ZFPM2","…
	GOBP_REGULATION_OF_ACTIN_FILAMENT_ORGANIZATION	226	-2.1094	0.003	["SMAD3","CCDC88A","MTOR","NCK1","CXCL12","NCK2","ARHGAP35","FMN1","NOX4","CCL11","ABI2","SFRP1","VASP","ABL1","TGFB3","PRKCD","LATS1","ROCK1","SEMA5A","ROCK2","ARPC1B","ACTG1","GRB2","DLG1","PIK3CA","JMY","CLASP1","WASHC1","CFL2","ARPC5","ARPC4","ARPC3","ACTR3","ACTR2","ARPC2","TENM1","CCL26","CDC42EP2","ARFGEF1","CDC42EP3","MTPN","NCKAP1","IQGAP2","WASF3","CDC42EP1","CORO1A","RGCC","WHAMM","CSF…
	GOBP_EPITHELIAL_TO_MESENCHYMAL_TRANSITION	124	-2.165	0.0019	["RBPJ","SMAD3","DDX17","MTOR","SPRY1","SPRY2","STRAP","VASN","EOMES","DAG1","S100A4","TCOF1","LOXL2","BCL9L","EPB41L5","NOTCH4","BMP4","OLFM1","IL17RD","DAB2","SOX9","TIAM1","SFRP1","WNT11","SFRP2","SDCBP","PBLD","TBX5","FUZ","TGFB1","TGFB1I1","BMP2","TGFB3","WNT8A","NKX2-1","LDLRAD4","ZNF703","WNT5A","PDCD6","AXIN2","GLIPR2","EPHA3","USF3","FGFR1","CUL7","PHLDB1","IL6","CRB2","MCRIP1","LRP6","S…
	GOBP_NEURAL_CREST_CELL_MIGRATION	50	-1.9847	0.0069	["SOX10","BMP7","SEMA4C","KITLG","NRP2","NRP1","HIF1A","FOLR1","GBX2","HAND2","GDNF","BMP4","SEMA4D","RET","SMO","PHOX2B","PHACTR4","TBX1","EDNRB","SEMA3E","ANXA6","SEMA5A","ALX1","SOX8","ACVR1","PITX2","SEMA3A","ISL1","SEMA6C","ERBB4","FN1","SEMA6B","SEMA4F","SEMA4B","EFNB1","SEMA3D","CORO1C","NRTN","SEMA5B","RADIL","SEMA3G","SEMA6A","SEMA3F","SEMA4A","OVOL2","SEMA3B","SEMA6D","SEMA7A","SEMA3C",…
	GOBP_HEART_DEVELOPMENT	448	-2.2044	0.0013	["RAF1","STIL","EIF4G2","STK3","STK4","MTOR","MAP2K4","SOS1","RUNX1","ACVRL1","EOMES","CCM2","OLFM1","HECTD1","HNRNPU","GAA","GJA5","ADAMTS9","STRA6","DKK1","SCX","GYS1","TNFRSF1A","ZBTB14","DCHS1","COL2A1","COL3A1","COL5A1","SALL1","COL11A1","BMP2","WNT5A","EXT1","FOXC2","MBD2","ROCK1","TNFRSF1B","NF1","DHX36","OSR1","ROCK2","FOXF1","AHI1","SMG9","NFATC4","ZFP36L1","CHD7","PARP2","RAMP2","NEBL",…
	GOBP_ACTIN_POLYMERIZATION_OR_DEPOLYMERIZATION	177	-2.0121	0.0058	["NPHS1","PSTPIP1","ESAM","MYADM","ARHGAP18","GMFG","FCHSD2","WASHC5","ALOX15","MTOR","NCK1","PRKCE","CXCL12","PPP1R9B","CCL21","NCK2","ARHGAP35","FMN1","PFN1","RAC1","CCL11","ABI2","VASP","HAX1","PRKCD","FHOD3","WDR1","AVIL","CFL1","LATS1","DSTN","TRIOBP","TWF2","SEMA5A","ADD3","ELN","PLEKHH2","CARMIL2","WASF2","F2RL1","BAIAP2","GHRL","ACTN2","ADD1","ADD2","CTTN","MICALL2","ARPC1B","GSN","DMTN",…
	GOBP_CARDIAC_SEPTUM_DEVELOPMENT	82	-2.2646	0.0006	["CCN1","RBPJ","LRP2","SMAD6","SMAD7","NOTCH2","PARVA","TBX20","TRIP11","SAV1","ROBO1","ROBO2","LUZP1","RBM15","NPRL3","BMP5","CRELD1","BMP7","BMPR1A","SLIT3","BMPR2","SOX11","TGFB2","TGFBR1","TGFBR2","TGFBR3","PROX1","NSD2","NRP2","CHD7","NRP1","SLIT2","HAND1","PDE2A","AP2B1","FRS2","ADAMTS6","FZD2","PLXND1","HOXA13","NDST1","DCTN5","SNX17","BMP4","NKX2-5","HECTD1","PTK7","SMO","GJA5","STRA6","W…
	GOBP_NEURAL_TUBE_FORMATION	80	-1.9633	0.0082	["LRP2","STIL","KAT2A","SPINT1","IFT57","ST14","TRAF6","STK3","STK4","APAF1","IFT122","LUZP1","BCL10","BMP5","BMP7","SEMA4C","SOX11","TGFB2","SEC24B","CTHRC1","TCTN1","HIF1A","PRICKLE1","DEAF1","LIAS","DVL1","DVL2","DVL3","FOLR1","GLMN","MTHFD1L","FZD2","CECR2","GRHL2","ARHGAP35","SETD2","ADM","MTHFR","BMP4","VANGL2","RALA","PTK7","GRHL3","OPA1","PHACTR4","TSC2","SFRP1","SPINT2","SFRP2","VASP","F…
	GOBP_MUSCLE_STRUCTURE_DEVELOPMENT	474	-2.1597	0.0019	["DDX17","NR2F2","MTOR","MAP2K4","TCF12","RPS6KB1","TNF","DDIT3","HNRNPU","STRA6","DKK1","SCX","FRG1","ABL1","MYEF2","SKI","COL11A1","BMP2","WNT5A","WNT5B","NKD1","FOXC2","DDX5","FXR1","YBX3","FOXF1","TCF15","COPS2","GSC","NFATC4","LIF","ZFP36L1","SOSTDC1","CHD7","CDH2","HDAC5","PARP2","CDH15","FLOT1","RAMP2","KLHL41","NEBL","PDLIM5","CFL2","FRS2","EHD1","GLMN","BVES","LDB3","CHRNB1","CHUK","ALPK…
Cell cycle regulation & RNA, DNA metabolic process	GOBP_TELOMERE_MAINTENANCE_VIA_SEMI_CONSERVATIVE_REPLICATION	21	-2.1211	0.0027	["TERF1","TERF2","PCNA","UPF1","POLA1","POLD1","POLD2","POLE","PRIM2","POLE4","POLD3","RFC1","RFC2","RFC3","RFC4","DNA2","RFC5","FEN1","RPA1","RPA2","RPA3"]
	GOBP_BASE_EXCISION_REPAIR	34	-1.9972	0.0064	["NEIL1","HUWE1","MBD4","POLQ","FAM168A","SMUG1","RPS3","NEIL2","USP47","PRMT6","APEX2","NTHL1","PARP2","LIG3","DNA2","FEN1","LIG1","POLB","POLG","PCNA","POLL","POLD1","POLE","NEIL3","XRCC1","ERCC6","APEX1","WRN","TDG","XPA","RPA1","RPA2","UNG","RPA3"]
	GOBP_REGULATION_OF_STEM_CELL_DIFFERENTIATION	100	-2.2455	0.0007	["PDGFRA","TAL1","OCIAD2","GATA1","GATA2","LMO1","LMO2","SOX6","MYB","NFE2L2","PWP1","OSM","PSMA1","NUDT21","PSMA3","PSMA4","YTHDF2","PSMA5","PSMA6","TCF12","PSMA7","ITCH","PSMB1","RUNX1","PRICKLE1","PSMB2","CBFB","EIF2AK2","PSMB3","LDB1","PSMB4","SETD1A","PSMB7","PSMB8","PSMB9","PSMB10","PSMC1","PSMC2","PSMC3","PSMC4","PSMC5","PSMC6","PSMD1","PSMD2","PSMD3","PSMD4","PSMD5","PSMD7","CDK13","PSMD8…
	GOBP_CELL_CYCLE_DNA_REPLICATION	54	-2.539	0	["GINS3","TERF1","TERF2","E2F8","DBF4B","CDC7","CDC45","ZPR1","ZNF830","UPF1","GINS1","ZMPSTE24","POLD3","CHEK2","E2F7","MCMDC2","DACH1","DNA2","FEN1","ORC3","FBXO5","DONSON","NUGGC","LIG1","MCM2","MCM3","MCM4","MCM5","MCM6","MCM7","GMNN","PCNA","RTF2","POLA1","POLD1","POLD2","POLE","ATRX","INO80","TIPIN","PRIM2","POLE4","AICDA","RAD51","SENP2","RFC1","RFC2","RFC3","RFC4","RFC5","BCL6","RPA1","RP…
	GOBP_CHROMOSOME_CONDENSATION	26	-2.1223	0.0026	["NCAPH","GPER1","AKAP8L","NCAPH2","BANF1","TENT4A","CCNB1","INCENP","NCAPD2","ERN2","SMC4","CHMP1A","AKAP8","SMC2","WAPL","NCAPG2","CDCA5","BANF2","PHF13","DFFB","NCAPG","TOP2A","AIFM1","ACIN1","NCAPD3","MCPH1"]
	GOBP_REGULATION_OF_SIGNAL_TRANSDUCTION_BY_P53_CLASS_MEDIATOR	145	-2.4089	0	["RHNO1","ARMC10","TAF3","BRIP1","ATRIP","ING5","DYRK2","PRMT5","MAPKAPK5","TRIM24","PIN1","CDK5R1","EXO1","TTC5","AURKB","MTA2","TP53INP1","CD44","NUAK1","PRKAG2","PRKAA2","PRKAB2","TP53RK","PSMD10","RRS1","ATM","ATR","YJU2","TOPBP1","CSNK2A2","TAF9","NOP53","DDX5","PRKN","MRE11","NBN","BLM","WRN","EP300","PAK1IP1","CDK2","KAT5","HEXIM1","PPP1R13L","EHMT2","CHD3","SUPT16H","RMI2","PLK3","SETD9",…
	GOBP_NEGATIVE_REGULATION_OF_CELL_CYCLE_PROCESS	274	-2.2895	0.0005	["DTL","NAA10","DACT1","CLSPN","USP47","PSMA1","PSMA3","PSMA4","PSMA5","CDKN2B","PSMA6","PSMA7","PSMB1","PSMB2","PSMB3","PSMB4","PSMB7","PSMB8","PSMB9","PSMB10","PSMC1","PSMC2","PSMC3","PSMC4","PSMC5","TPR","PSMC6","PSMD1","PSMD2","PSMD3","PSMD4","PSMD5","PSMD7","PSMD8","PSMD10","PSMD11","PSMD12","PSMD13","PSME1","PSME2","CDK9","TOPBP1","TNKS","TOM1L1","NOP53","CTDSP2","PSMF1","CDK4","GEN1","NME6…
	GOBP_REGULATION_OF_TRANSCRIPTION_FROM_RNA_POLYMERASE_II_PROMOTER_IN_RESPONSE_TO_HYPOXIA	67	-2.2352	0.0008	["RBPJ","EP300","NFE2L2","PSMA1","PSMA3","PSMA4","PSMA5","HIF1A","PSMA6","PSMA7","PSMB1","PSMB2","PSMB3","CREBBP","PSMB4","PSMB7","PSMB8","PSMB9","PSMB10","PSMC1","PSMC2","PSMC3","PSMC4","PSMC5","PSMC6","ARNT","PSMD1","ELOB","PSMD2","PSMD3","PSMD4","PSMD5","PSMD7","PSMD8","PSMD10","PSMD11","PSMD12","PSMD13","PSME1","PSME2","SIRT2","BACH1","EGLN3","EGR1","EPO","HIF1AN","HIF3A","VEGFA","ELOC","CA9"…
	GOBP_POSITIVE_REGULATION_OF_WNT_SIGNALING_PATHWAY	154	-2.6206	0	["RBPJ","ILK","JUP","ARNTL","SMAD3","NRARP","NFKB1","ROR2","DACT1","UBR5","GPRC5B","PIN1","CSNK1G1","TRPM4","PPM1A","GID8","USP47","RNF220","LGR4","SULF2","PSMA1","PSMA3","PSMA4","PSMA5","PSMA6","PSMA7","PSMB1","PSMB2","PSMB3","PSMB4","PSMB7","PSMB8","PSMB9","PSMB10","PSMC1","PSMC2","PSMC3","PSMC4","DDX3X","PSMC5","PSMC6","PSMD1","PSMD2","PSMD3","PSMD4","PSMD5","PSMD7","PSMD8","PSMD10","PSMD11","…
	GOBP_CELL_CYCLE_G1_S_PHASE_TRANSITION	217	-2.1219	0.0026	["EIF4E","EIF4EBP1","EIF4G1","MEPCE","USP37","DACT1","CDKN2B","RPS6KB1","DDX3X","ACVR1B","LATS2","PSME1","PSME2","APEX1","ADAM17","TERT","LATS1","ORC6","CTDSP2","CDK4","CDK6","CTDSPL","CDK2AP2","CDKN2C","CDKN2D","ORC1","CNOT1","ORC2","ORC4","GPNMB","ORC5","RPS27L","CDK7","CNOT6L","RFWD3","CNOT10","MCM10","RCC1","PIM2","GSPT1","INHBA","CNOT7","CNOT2","CCNH","CNOT3","CNOT4","DCUN1D3","LSM11","NACC2…
	GOBP_ESTABLISHMENT_OF_TISSUE_POLARITY	115	-2.4482	0	["ROR2","DACT1","GPC6","PSMA1","SEC24B","PSMA3","CTHRC1","PSMA4","AP2M1","PSMA5","AP2S1","PSMA6","CLTC","PSMA7","ARHGEF19","PSMB1","PRICKLE1","PSMB2","AP2A1","PSMB3","AP2A2","PSMB4","AP2B1","PSMB7","PRICKLE2","PSMB8","DVL1","PSMB9","DVL2","PSMB10","DVL3","PSMC1","CELSR3","PSMC2","CELSR2","PSMC3","GPC4","PSMC4","DAAM1","PSMC5","ASTN2","PSMC6","RPGRIP1L","PSMD1","FZD2","PSMD2","SPEF1","PSMD3","INTU…
	GOBP_CHROMOSOME_SEPARATION	80	-2.0079	0.006	["ANAPC1","PCID2","DUSP1","RECQL5","CDC6","BUB1","MAPK15","TTK","AURKB","MEIOB","XRCC3","ZNF207","SLX4","MUS81","MSH4","CDC26","ANAPC15","MAD1L1","USP44","RB1","CUL3","TPR","NSMCE2","KLHL22","M1AP","ANAPC4","SHOC1","TEX11","APC","HFM1","CDC23","IK","CDC16","MAD2L1","ATM","ZW10","BUB3","TRIP13","DYNC1LI1","ANAPC5","ANAPC7","MAD2L1BP","CSNK2A2","PLK1","ESPL1","KNTC1","EME1","NCAPH2","DLGAP5","EME2"…
	GOBP_NEGATIVE_REGULATION_OF_TRANSFORMING_GROWTH_FACTOR_BETA_RECEPTOR_SIGNALING_PATHWAY	71	-2.2656	0.0006	["SMAD6","SMAD7","SMAD3","PIN1","PPM1A","PRDM16","TGFBR1","TGFBR2","SPRY1","TGFBR3","SPRY2","STUB1","STRAP","EMILIN1","VASN","CD109","EID2","SPRED1","FBN1","FBN2","PEG10","LEMD3","SPRED2","FAM89B","ZNF451","GLG1","WFIKKN2","BCL9L","ONECUT1","SIRT1","NRROS","LTBP1","HSPA5","ZBTB7A","CHST11","SMURF1","PDPK1","IL17RD","ASPN","HTRA1","PMEPA1","SNX6","PBLD","SMURF2","SKIL","SKOR2","SPRED3","RASL11B","…
	GOBP_HEMATOPOIETIC_STEM_CELL_DIFFERENTIATION	80	-2.1861	0.0015	["TAL1","OCIAD2","GATA1","GATA2","LMO1","FOXC1","LMO2","MYB","NFE2L2","OSM","PSMA1","PSMA3","PSMA4","YTHDF2","PSMA5","PSMA6","TCF12","PSMA7","ITCH","PSMB1","RUNX1","PSMB2","CBFB","EIF2AK2","PSMB3","LDB1","PSMB4","SETD1A","PSMB7","PRKDC","PSMB8","PSMB9","PSMB10","PSMC1","PSMC2","PSMC3","PSMC4","PSMC5","PSMC6","PSMD1","ERCC2","PSMD2","PSMD3","PSMD4","PSMD5","PSMD7","PSMD8","PSMD10","PSMD11","PSMD12…
	GOBP_SIGNAL_TRANSDUCTION_INVOLVED_IN_CELL_CYCLE_CHECKPOINT	60	-2.0797	0.0036	["CNOT11","DTL","E2F8","EP300","CNOT6","CRADD","CDK2","CDKN1A","CDKN1B","CARM1","SOX11","PLK2","CNOT9","CNOT8","PLK3","PRKDC","GADD45A","ARID3A","E2F1","E2F4","ZNF385A","PRPF19","RPL26","RGCC","ATM","ZW10","PRMT1","MDM2","FZR1","MDM4","TFDP1","PLK1","TFDP2","PLAGL1","TP53","PML","PIDD1","CCNB1","ZWILCH","PCBP4","CDK1","CHEK2","E2F7","RBL2","CNOT1","BABAM1","BRCC3","BRCA1","ABRAXAS1","BABAM2","CNO…
	GOBP_NEGATIVE_REGULATION_OF_METAPHASE_ANAPHASE_TRANSITION_OF_CELL_CYCLE	37	-1.9918	0.0066	["DYNC1LI1","PCID2","DUSP1","MAD2L1BP","BUB1","PLK1","KNTC1","TTK","AURKB","CDC20","SPDL1","XRCC3","CCNB1","ZNF207","GEN1","FBXO5","ANAPC15","MAD1L1","NDC80","CHFR","CDK5RAP2","USP44","MAD2L2","MOS","TPR","CENPF","KLHL22","TEX14","APC","ZWINT","IK","MAD2L1","ATM","RAD21","ZW10","BUB3","TRIP13"]
	GOBP_TRANSLESION_SYNTHESIS	36	-2.0684	0.0038	["POLK","REV1","DTL","POLH","USP43","VCP","ZBTB1","USP10","PRIMPOL","RCHY1","UBC","POLD3","POLN","POLI","NPLOC4","PCLAF","MAD2L2","UFD1","TRIM25","PCNA","SPRTN","POLD1","UBE2L6","POLD2","ISG15","REV3L","UBB","RFC1","RFC2","RFC3","RFC4","RFC5","RPA1","RPA2","POLDIP2","RPA3"]
	GOBP_DNA_SYNTHESIS_INVOLVED_IN_DNA_REPAIR	45	-2.0715	0.0038	["POLK","REV1","DTL","POLH","USP43","VCP","ZBTB1","USP10","PRIMPOL","RCHY1","UBC","POLD3","POLN","POLI","NPLOC4","PCLAF","CDKN2D","TEX12","MAD2L2","UFD1","TRIM25","PCNA","SPRTN","POLA1","POLD1","WRNIP1","UBE2L6","POLD2","SIRT1","POLE","ISG15","REV3L","UBB","SYCP1","RFC1","RFC2","WRN","TREX1","RFC3","RFC4","RFC5","RPA1","RPA2","POLDIP2","RPA3"]
	GOBP_INTRINSIC_APOPTOTIC_SIGNALING_PATHWAY_IN_RESPONSE_TO_DNA_DAMAGE	79	-2.2619	0.0007	["EP300","CIDEB","DYRK2","NFATC4","TOPORS","NUPR1","CDKN1A","DDIAS","RPS3","MAEL","USP47","CD44","MSH2","EPHA2","MSH6","HMOX1","PIK3R1","PIAS4","TMEM161A","ACKR3","FNIP2","BCL2A1","CXCL12","TPT1","PRKDC","IKBKE","E2F1","TNF","HIPK1","SNW1","KDM1A","SIRT1","ZNF385A","RPL26","HIPK2","ERCC6","PYCARD","ATM","CDIP1","CCAR2","HIC1","TNFRSF1A","SFRP2","ABL1","ING2","SKIL","BAD","BCL2L1","MIF","TRIM32","…
	GOBP_TELOMERE_ORGANIZATION	119	-2.1195	0.0027	["TERF1","DCLRE1B","TERF2","PARP3","MAPKAPK5","MAPK15","EXO1","PTGES3","AURKB","TINF2","DOT1L","XRCC3","HNRNPA1","STN1","MAP3K4","NABP2","MYC","SLX4","TERF2IP","PKIB","PRKCQ","MAPK3","MAP2K7","ACD","TEP1","DKC1","HMBOX1","LTO1","TELO2","HSP90AA1","HSP90AB1","HNRNPD","HNRNPU","APEX1","ATM","ATR","SRC","TERT","TNKS2","PNKP","HNRNPA2B1","ZNF365","TNKS","PARN","TPRKB","DCP2","DHX36","MRE11","NBN","SM…
	GOBP_DNA_PACKAGING	129	-2.3572	0.0003	["CENPU","IPO4","NAA60","CENPT","TET1","NAA10","SETDB2","FAM172A","SMARCA5","HAT1","TSPYL2","TSPYL5","BANF1","CENPL","PIWIL1","SETDB1","NCAPD2","CHAF1B","GRWD1","TPR","SMYD3","RRP8","SOX9","NRDE2","MBD2","SRPK1","TENT4A","HMGA1","CENPS","NPM1","RUVBL1","SART3","AIFM1","GPER1","SMC4","TRIM28","AKAP8","CENPA","SMC2","CENPC","CTCF","BAZ2A","CDCA5","OIP5","M1AP","LIN54","BANF2","PHF13","DAXX","SIRT1"…
	GOBP_SIGNAL_TRANSDUCTION_IN_RESPONSE_TO_DNA_DAMAGE	104	-2.2959	0.0006	["DTL","E2F8","STK33","PPM1D","CRADD","USP10","CD44","CEP63","PSMD10","PRPF19","ATM","ATR","ABL1","YJU2","DDX5","NBN","CNOT1","BABAM1","MAD2L2","RPS27L","BRCC3","ABRAXAS1","BABAM2","CNOT6L","CNOT10","CNOT7","CNOT2","CNOT3","CNOT4","GRB2","TREX1","CASP9","CDC5L","CNOT11","EP300","CNOT6","CDK2","CDKN1A","CDKN1B","NDRG1","CARM1","KAT5","PLK2","CNOT9","CNOT8","PLK3","MAPK14","SPRED1","PRKDC","GADD45A…
	GOBP_REGULATION_OF_MITOTIC_CELL_CYCLE	472	-2.3524	0.0003	["EIF4E","DTL","EIF4EBP1","EIF4G1","CLSPN","RPS6KB1","TNF","DDX3X","TPR","ERCC2","MEIOC","HNRNPU","APEX1","ABL1","AATF","TERT","PRKCA","NOP53","CNOT1","ANGEL2","RPS27L","CNOT6L","CNOT10","CNOT7","CNOT2","CNOT3","CNOT4","SLC9A3R1","NLE1","PPP2R1A","CNOT11","PCID2","CNOT6","ZFP36L1","ZFP36L2","CNOT9","CNOT8","PRKDC","RPL26","CTNNB1","EDN1","EZH2","OBSL1","GBF1","ZMPSTE24","CHEK2","E2F7","TMOD3","FB…
	GOBP_NON_CANONICAL_WNT_SIGNALING_PATHWAY	137	-2.0758	0.0037	["MAP3K7","ROR2","DACT1","PPP3CA","GNAO1","GNAT2","PDE6A","PDE6B","GPC6","PLCB2","PSMA1","PLCB3","PSMA3","CTHRC1","PSMA4","AP2M1","PSMA5","AP2S1","PSMA6","CLTC","PSMA7","ARHGEF19","PSMB1","PRICKLE1","PSMB2","AP2A1","PSMB3","AP2A2","PSMB4","AP2B1","PSMB7","PRICKLE2","AGO4","PSMB8","DVL1","PSMB9","DVL2","PSMB10","DVL3","PSMC1","CELSR3","PSMC2","CELSR2","PSMC3","GPC4","PSMC4","DAAM1","PSMC5","PSMC6"…
	GOBP_MITOTIC_DNA_REPLICATION	15	-2.0909	0.0034	["GINS3","LIG1","MCM2","MCM3","MCM4","MCM6","CDC45","GINS1","RTF2","POLA1","ZMPSTE24","RAD51","CHEK2","MCMDC2","BCL6"]
	GOBP_REGULATION_OF_CELLULAR_RESPONSE_TO_TRANSFORMING_GROWTH_FACTOR_BETA_STIMULUS	108	-2.3649	0.0003	["SMAD3","PIN1","PPM1A","SPRY1","SPRY2","STUB1","CDKN1C","CDKN2B","STRAP","GIPC1","EMILIN1","VASN","CD109","CREBBP","EID2","DLX1","FBN1","FBN2","PEG10","FOLR1","LEMD3","FAM89B","ZNF451","LATS2","DKK3","GLG1","GOT1","BCL9L","ONECUT1","ITGA3","NRROS","LTBP1","MEN1","CITED1","CHST11","HSP90AB1","TRIM33","SMURF1","PDPK1","IL17RD","RNF111","DAB2","ASPN","FERMT1","HTRA1","PMEPA1","SNX6","SDCBP","PBLD",…
	GOBP_NEGATIVE_REGULATION_OF_WNT_SIGNALING_PATHWAY	181	-1.9697	0.0077	["SOX10","STK3","ROR2","STK4","DACT1","CSNK1A1","RUVBL2","MESP1","PSMA1","PSMA3","CTHRC1","PSMA4","PSMA5","PSMA6","PSMA7","PSMB1","PRICKLE1","PSMB2","JADE1","PSMB3","PSMB4","PSMB7","PSMB8","DVL1","PSMB9","DVL2","PSMB10","DVL3","PSMC1","PSMC2","PSMC3","CUL3","PSMC4","PSMC5","LATS2","PSMC6","DKK3","PSMD1","PSMD2","PSMD3","PSMD4","PSMD5","PSMD7","DDIT3","PSMD8","PSMD10","PSMD11","CITED1","PSMD12","P…
	GOBP_MITOTIC_NUCLEAR_DIVISION	234	-2.0355	0.0048	["NAA10","PDS5B","PIN1","BANF1","POGZ","NCAPD2","SMC3","MIS12","NDEL1","TPR","RACGAP1","DRG1","RRS1","SLF2","HNRNPU","BCCIP","SMC1A","PRKCA","SLF1","TENT4A","TNKS","TOM1L1","DIS3L2","REC8","GEN1","NME6","NDC80","TOGARAM1","MAD2L2","DCTN2","ABRAXAS1","CENPE","CENPF","NUMA1","NEK6","ANKRD53","RCC1","PSRC1","UBE2C","ZWINT","SIRT7","DSCC1","TOM1L2","PPP2CA","PPP2R1A","PPP2R2A","DMRT1","PCID2","DRD3",…
	GOBP_MITOTIC_CELL_CYCLE_CHECKPOINT	132	-2.2226	0.001	["DCLRE1B","NABP1","E2F8","STK33","ZNF830","BUB1","CRADD","CLSPN","TTK","AURKB","WEE1","XRCC3","ZNF207","NABP2","FBXO31","NEK11","MUS81","MAD1L1","USP44","TPR","KLHL22","ZFYVE19","ATM","ZW10","BUB3","CHMP4C","TRIP13","TAOK2","BRSK1","TOPBP1","MAD2L1BP","MDC1","KNTC1","EME1","EME2","CDC20","NOP53","GEN1","MRE11","NBN","ORC1","CNOT1","NDC80","MAD2L2","RPS27L","CENPF","CNOT6L","RFWD3","CNOT10","FOXN…
	GOBP_NEGATIVE_REGULATION_OF_CHROMOSOME_ORGANIZATION	72	-2.2034	0.0012	["TERF1","TERF2","PCID2","TET1","DUSP1","NAA10","BUB1","TTK","AURKB","TINF2","NAT10","XRCC3","HNRNPA1","ZNF207","STN1","SLX4","TERF2IP","ANAPC15","MAD1L1","ACD","USP44","TPR","KLHL22","APC","IK","HNRNPU","MAD2L1","ATM","ZW10","PHF8","BUB3","PIF1","TRIP13","DYNC1LI1","SRC","POT1","MAD2L1BP","TNKS2","PLK1","ESPL1","KNTC1","CDC20","SPDL1","TNKS","APOBEC1","PINX1","CCNB1","MNAT1","GEN1","DCP2","XRN1"…
	GOBP_ACTIVATION_OF_INNATE_IMMUNE_RESPONSE	105	-2.1664	0.0019	["RAF1","RELB","CARD9","SYK","SKP1","MAP3K7","TRAF6","NFKB1","TYROBP","CARD11","IKBKG","RELA","BCL10","RPS6KA5","PSMA1","PSMA3","PSMA4","PSMA5","PSMA6","PSMA7","PSMB1","PSMB2","PSMB3","CREBBP","PSMB4","PSMB7","PSMB8","PSMB9","PSMB10","PSMC1","PSMC2","PSMC3","PSMC4","CUL1","PSMC5","PSMC6","PSMD1","PSMD2","PSMD3","PSMD4","PSMD5","PSMD7","PSMD8","PSMD10","PSMD11","PSMD12","HSP90AA1","PSMD13","TLR4",…
	GOBP_ANTIGEN_PROCESSING_AND_PRESENTATION	183	-2.1991	0.0013	["RELB","CD36","TRAF6","IKBKG","PSMA1","SEC24B","PSMA3","PSMA4","AP2M1","PSMA5","AP2S1","PSMA6","CLTC","CYBA","YTHDF1","PSMA7","PSMB1","PSMB2","AP2A1","PSMB3","AP2A2","PSMB4","AP2B1","PSMB7","PSMB8","PSMB9","PSMB10","PSMC1","PSMC2","PSMC3","PSMC4","PSMC5","PSMC6","PSMD1","CCL19","RACGAP1","PSMD2","CCL21","PSMD3","NOD2","PSMD4","PSMD5","SEC24D","PSMD7","PSMD8","NCF2","PSMD10","DYNLL1","PSMD11","PS…
	GOBP_REGULATION_OF_MRNA_METABOLIC_PROCESS	294	-2.1077	0.003	["EIF4G1","NCBP2","FAM172A","DDX17","FMR1","LARP1","MTOR","YTHDF3","PABPC1","KHSRP","HSPB1","PSMA1","PSMA3","PSMA4","YTHDF2","PSMA5","POLR2G","PSMA6","EXOSC8","YTHDF1","PSMA7","PSMB1","PSMB2","HNRNPR","PSMB3","RIDA","PSMB4","SYNCRIP","PSMB7","IGF2BP1","EXOSC6","PSMB8","IGF2BP3","PSMB9","IGF2BP2","PSMB10","FASTK","PSMC1","HNRNPA0","NCL","PSMC2","PKP3","PSMC3","BOLL","TIRAP","PSMC4","TENT5B","PSMC5…
	GOBP_RNA_CATABOLIC_PROCESS	343	-2.4314	0	["EIF4G1","NCBP2","FMR1","LARP1","MTOR","YTHDF3","PABPC1","KHSRP","HSPB1","PSMA1","LSM6","PSMA3","RPL35","PSMA4","YTHDF2","PSMA5","POLR2G","PSMA6","EXOSC8","YTHDF1","PSMA7","PSMB1","PSMB2","HNRNPR","PSMB3","RIDA","PSMB4","SYNCRIP","PSMB7","IGF2BP1","EXOSC6","PSMB8","IGF2BP3","PSMB9","IGF2BP2","NUDT16","PSMB10","FASTK","PSMC1","HNRNPA0","PSMC2","PKP3","PSMC3","BOLL","TIRAP","PSMC4","TENT5B","PSMC5…
	GOBP_DNA_DEPENDENT_DNA_REPLICATION	136	-2.4555	0	["GINS3","TERF1","TERF2","E2F8","DBF4B","CDC7","CDC45","ZPR1","ZNF830","GINS1","ATR","ALYREF","CDK9","TRAIP","ATG7","POLQ","TOPBP1","KAT7","WDHD1","BAZ1A","PNKP","EME1","DDX11","EME2","PRIMPOL","LRWD1","ZNF365","SRPK2","ORC6","MMS22L","BOD1L1","SAMHD1","HMGA1","GEN1","POLN","CENPS","LIG3","MRE11","MSH3","NBN","TONSL","ORC1","ORC2","ORC4","ORC5","SMARCAL1","GINS2","POLB","POLG","ETAA1","RFWD3","EX…
	GOBP_POSITIVE_REGULATION_OF_MITOTIC_CELL_CYCLE	96	-1.9613	0.0083	["EIF4E","DTL","EIF4EBP1","DBF4B","EIF4G1","CDC7","MEPCE","STAT5B","TAL1","DUSP3","CDC6","AIF1","UBE2E2","PLCB1","KLHL18","USP22","BRD4","RPS6KB1","APP","RB1","CUL3","MTBP","DDX3X","CDCA5","NSMCE2","LSM10","ANAPC4","FOXA1","CDK10","HSF1","CDC23","HYAL1","RAB11A","SPHK1","RGCC","SMARCD3","CDC16","PHOX2B","APEX1","CCND2","MEIS2","CCND3","ASNS","USP2","NKX3-1","ABL1","PBX1","ADAM17","MDM2","ADAMTS1"…
	GOBP_MITOTIC_G1_S_TRANSITION_CHECKPOINT	50	-2.1899	0.0014	["CNOT11","E2F8","EP300","CNOT6","CRADD","CDK2","CDKN1A","CDKN1B","CARM1","PLK2","CNOT9","CNOT8","FBXO31","PLK3","PRKDC","GADD45A","ARID3A","E2F1","E2F4","ZNF385A","RPL26","RGCC","ATM","PRMT1","MDM2","MDM4","TFDP1","TFDP2","PLAGL1","TP53","PML","PIDD1","CCNB1","PCBP4","CDK1","CHEK2","E2F7","RBL2","CNOT1","RPS27L","CNOT6L","RFWD3","PCNA","CNOT10","CNOT7","CNOT2","CNOT3","CNOT4","CCND1","RPA2"]
	GOBP_DNA_STRAND_ELONGATION_INVOLVED_IN_DNA_REPLICATION	18	-2.1749	0.0018	["GINS3","LIG1","MCM3","MCM4","GINS2","MCM7","PCNA","GINS1","POLA1","POLD2","POLE","POLD3","MCMDC2","RFC3","LIG3","RFC4","DNA2","GINS4"]
	GOBP_POSITIVE_REGULATION_OF_CELL_CYCLE	303	-2.0096	0.0059	["EIF4E","DTL","EIF4EBP1","PIWIL2","EIF4G1","MEPCE","MYBBP1A","ATAD5","GIPC1","FOSL1","CIT","RPS6KB1","TGM1","NUDT16","NR2E1","DDX3X","TPR","RACGAP1","PSMD10","MEIOC","SLF2","HNRNPU","RRP8","APEX1","ABL1","SRC","ADAM17","CDK9","UBE2B","WNT10B","TERT","PRKCA","WNT5A","SLF1","DDX11","CDK4","GEN1","NPM1","UHRF2","MAPRE3","CNOT1","NDC80","ROCK2","CNOT6L","NUMA1","PLK4","ZNF268","CNOT10","PSRC1","UBE2…
	GOBP_REGULATION_OF_MITOTIC_SISTER_CHROMATID_SEGREGATION	38	-1.9345	0.0099	["DYNC1LI1","PCID2","DUSP1","MAD2L1BP","BUB1","PLK1","BECN1","KNTC1","TTK","AURKB","CDC20","SPDL1","XRCC3","CCNB1","ZNF207","GEN1","FBXO5","ANAPC15","MAD1L1","NDC80","CDK5RAP2","USP44","MAD2L2","TPR","CENPF","NUMA1","KLHL22","TEX14","APC","ZWINT","IK","HNRNPU","MAD2L1","ATM","RAD21","ZW10","BUB3","TRIP13"]
	GOBP_REGULATION_OF_CELL_CYCLE_G2_M_PHASE_TRANSITION	182	-2.2905	0.0006	["DTL","NABP1","SKP1","DBF4B","CDC7","ZNF830","CLSPN","TUBA4A","TUBG1","AURKB","USP47","ATAD5","PSMA1","ALMS1","PSMA3","NABP2","PSMA4","HAUS3","PSMA5","PSMA6","PSMA7","PSMB1","CEP76","PSMB2","PSMB3","CEP290","PSMB4","PSMB7","CEP63","PSMB8","PSMB9","PSMB10","PSMC1","PSMC2","CEP78","PSMC3","PSMC4","CUL1","PSMC5","PSMC6","PSMD1","ZFYVE19","PSMD2","PSMD3","CCNB3","PSMD4","PSMD5","PSMD7","PSMD8","SSNA…
	GOBP_DNA_REPLICATION_INITIATION	33	-2.1294	0.0025	["GINS3","TICRR","CCNE2","CDC45","TOPBP1","CDC6","KAT7","CDC34","LRWD1","ORC6","MCMDC2","ORC3","NBN","ORC1","ORC2","ORC4","MCM2","ORC5","MCM3","MCM4","WDR18","MCM5","MCM6","MCM7","POLA1","MCM10","WRNIP1","POLE","PURA","PRIM2","POLE4","NOC3L","GMNC"]
	GOBP_REGULATION_OF_DNA_DAMAGE_RESPONSE_SIGNAL_TRANSDUCTION_BY_P53_CLASS_MEDIATOR	29	-2.123	0.0026	["KMT5A","YJU2","SPRED3","MDM2","MIF","MSX1","TP53","CD44","SMYD2","ZMPSTE24","DDX5","SPRED1","DYRK1A","SNAI2","SNAI1","SPRED2","PLA2R1","KDM1A","SIRT1","ZNF385A","PSMD10","DYRK3","ANKRD1","RPL26","PTTG1IP","ATM","PMAIP1","HIC1","ATR"]
	GOBP_NUCLEAR_TRANSCRIBED_MRNA_CATABOLIC_PROCESS	167	-2.5984	0	["EIF4A3","EIF4G1","NCBP2","PABPC1","LSM6","RPL35","POLR2G","EXOSC8","EXOSC6","CSDE1","LSM4","XRN2","AGO1","DIS3","AGO2","EXOSC7","EIF3E","NCBP1","CTIF","ATM","EXOSC2","POLR2D","TUT4","LSM2","TOB1","RNPS1","TENT4A","NT5C3B","DIS3L2","RC3H1","PNLDC1","PARN","DDX5","DDX6","TENT2","RPSA","DCP2","DHX36","DXO","DCP1B","ETF1","PATL1","CASC3","CNOT1","SAMD4A","EXOSC1","SMG1","TNRC6B","SMG6","SMG5","GSPT…
	GOBP_ANTIGEN_PROCESSING_AND_PRESENTATION_OF_EXOGENOUS_PEPTIDE_ANTIGEN_VIA_MHC_CLASS_I	62	-2.1189	0.0027	["ITGB5","CD36","IKBKG","PSMA1","PSMA3","PSMA4","PSMA5","PSMA6","CYBA","PSMA7","PSMB1","PSMB2","PSMB3","PSMB4","PSMB7","PSMB8","PSMB9","PSMB10","PSMC1","PSMC2","PSMC3","PSMC4","PSMC5","PSMC6","CHUK","PSMD1","PSMD2","PSMD3","IFI30","PSMD4","PSMD5","PSMD7","PSMD8","NCF2","PSMD10","PSMD11","PSMD12","PSMD13","PSME1","PSME2","NCF1","FCGR1A","PDIA3","ITGAV","CALR","LNPEP","NCF4","PSMF1","CD207","PSMD6"…
	GOBP_DNA_GEOMETRIC_CHANGE	94	-2.2715	0.0006	["BRIP1","CHD9","RECQL5","CHD6","RAD54L","NAV2","RUVBL2","CHD1L","CHD3","CHD7","HELQ","G3BP1","DDX1","DHX9","CETN2","ASCC3","CHD1","SETX","DDX3X","ERCC8","ERCC2","HFM1","DDB1","DDB2","CHD5","DQX1","ERCC3","ERCC6","RAD54L2","PIF1","XRCC6","POLQ","POT1","GTF2F2","GTF2H1","TP53","GTF2H3","DDX11","HNRNPA2B1","ANXA1","XRCC5","HMGB2","UBC","HMGA1","MNAT1","MCMDC2","DHX36","DNA2","MRE11","NBN","RUVBL1",…
	GOBP_TRANSCRIPTION_COUPLED_NUCLEOTIDE_EXCISION_REPAIR	60	-2.3045	0.0005	["POLK","EP300","ZNF830","POLR2G","ERCC8","ERCC2","DDB1","PRPF19","ERCC3","ERCC6","POLR2D","XAB2","GTF2H1","GTF2H3","POLR2A","POLR2B","UBC","POLR2C","POLR2E","POLR2F","POLD3","MNAT1","POLR2H","POLR2I","POLR2K","LIG3","LIG1","CUL4B","CUL4A","CDK7","COPS8","COPS6","PCNA","ERCC4","ERCC5","GPS1","POLD1","COPS7A","POLD2","COPS4","UVSSA","COPS7B","TCEA1","XRCC1","USP7","UBB","COPS3","CCNH","COPS2","RFC…
	GOBP_SIGNAL_TRANSDUCTION_BY_P53_CLASS_MEDIATOR	213	-2.4489	0	["MYBBP1A","PIN1","PSMD10","RRS1","RRP8","TOPBP1","NOP53","DDX5","MRE11","NBN","CNOT1","RPS27L","CNOT6L","CNOT10","CNOT7","BLM","CNOT2","CNOT3","CNOT4","WRN","CNOT11","PAK1IP1","CNOT6","CDK2","TOPORS","CDKN1A","CDKN1B","NDRG1","CARM1","KAT5","HEXIM1","PLK2","PPP1R13L","EHMT2","CHD3","CNOT9","SUPT16H","CNOT8","RMI2","PLK3","SETD9","JMY","MAPK14","RAD9B","HIPK4","ZNF385B","SPRED1","GADD45A","ARID3A…
	GOBP_REGULATION_OF_ANIMAL_ORGAN_MORPHOGENESIS	160	-2.2476	0.0008	["ROR2","DACT1","SIX4","LGR4","MESP1","GPC6","SPRY1","PSMA1","SEC24B","PSMA3","CTHRC1","PSMA4","AP2M1","PSMA5","AP2S1","PSMA6","CLTC","PSMA7","ARHGEF19","PSMB1","PRICKLE1","PSMB2","AP2A1","PSMB3","AP2A2","PSMB4","AP2B1","PSMB7","PRICKLE2","PSMB8","DVL1","PSMB9","DVL2","PSMB10","DVL3","PSMC1","CELSR3","PSMC2","CELSR2","PSMC3","GPC4","PSMC4","TNF","DAAM1","PSMC5","PSMC6","PSMD1","FZD2","PSMD2","SPE…
	GOBP_PROTEIN_DNA_COMPLEX_SUBUNIT_ORGANIZATION	167	-2.1888	0.0014	["CENPU","TERF1","IPO4","NAA60","CENPT","CDC45","SMARCA5","HAT1","DMC1","TSPYL2","TSPYL5","DR1","RRN3","POGZ","SENP6","UBTF","CENPL","TRAPPC12","CHD1L","TAF7L","TAF1C","PIWIL1","BRF2","BDP1","CHAF1B","CAND1","GRWD1","MYC","RAD52","RNF4","TCF4","HNF1B","THRA","MIS12","BRF1","PSMC2","RB1","PSMC3","POLR1E","PSMC4","PSMC5","PSMC6","TAF1B","ERCC2","SMYD3","SMARCD3","SOX9","SUPT6H","WNT10B","SMARCA4","…
	GOBP_REGULATION_OF_CELL_CYCLE_G1_S_PHASE_TRANSITION	133	-2.1186	0.0027	["E2F8","EIF4G1","MEPCE","DACT1","CRADD","UBE2E2","WEE1","FBXO31","CDKN2B","JADE1","GFI1B","RB1","DDX3X","LSM10","CDK10","PSME1","PSME2","APEX1","ATM","CCND2","CCND3","KLF4","ADAM17","ADAMTS1","TERT","FBXO7","KIF14","CTDSP2","CDK4","CDK6","CDC73","CTDSPL","PHB2","CDK2AP2","FBXW7","CDKN2C","CDKN2D","CNOT1","GPNMB","RPS27L","CNOT6L","RFWD3","CNOT10","CNOT7","CNOT2","CNOT3","CNOT4","DCUN1D3","LSM11"…
	GOBP_ANTIGEN_PROCESSING_AND_PRESENTATION_OF_PEPTIDE_ANTIGEN	149	-2.0813	0.0036	["CD36","TRAF6","IKBKG","PSMA1","SEC24B","PSMA3","PSMA4","AP2M1","PSMA5","AP2S1","PSMA6","CLTC","CYBA","PSMA7","PSMB1","PSMB2","AP2A1","PSMB3","AP2A2","PSMB4","AP2B1","PSMB7","PSMB8","PSMB9","PSMB10","PSMC1","PSMC2","PSMC3","PSMC4","PSMC5","PSMC6","PSMD1","RACGAP1","PSMD2","PSMD3","PSMD4","PSMD5","SEC24D","PSMD7","PSMD8","NCF2","PSMD10","DYNLL1","PSMD11","PSMD12","PSMD13","PSME1","PSME2","NCF1","…
	GOBP_NUCLEAR_TRANSCRIBED_MRNA_CATABOLIC_PROCESS_NONSENSE_MEDIATED_DECAY	91	-2.4546	0	["PPP2R2A","EIF4A3","PNRC2","RPL4","RPL13","DCP1A","RPL15","EIF4G1","SMG9","RPL18","RPL19","NCBP2","RPL21","RPL22","UPF1","RPL28","RPL29","SKIV2L","RPL31","UPF3B","RPL34","UPF3A","RPL37","PABPC1","RPLP2","RPS3","RPS3A","RPS4X","RPS11","RPS12","PYM1","RPS13","HELZ2","RPS15A","RPL35","RPS18","RPS20","RPS23","DHX34","SMG7","RBM8A","RPL23","RPL3","RPL5","RPL6","RPL7","RPL7A","RPL10","RPL11","RPL23A",…
	GOBP_CELL_CYCLE_G2_M_PHASE_TRANSITION	231	-2.2709	0.0005	["DTL","CLSPN","USP47","ATAD5","PSMA1","PSMA3","PSMA4","PSMA5","CDKN2B","PSMA6","PSMA7","PSMB1","PSMB2","PSMB3","PSMB4","PSMB7","PSMB8","PSMB9","PSMB10","PSMC1","PSMC2","PSMC3","PSMC4","PSMC5","PSMC6","PSMD1","PSMD2","PSMD3","PSMD4","PSMD5","PSMD7","PSMD8","PSMD10","PSMD11","PSMD12","PSMD13","PSME1","PSME2","WNT10B","TOPBP1","LATS1","NOP53","ACTR1A","PSMF1","AKAP9","CDK4","PSMD6","MRE11","NPM1","…
	GOBP_REGULATION_OF_CHROMOSOME_ORGANIZATION	235	-1.9712	0.0076	["PIWIL2","TET1","NAA10","SETDB2","FMR1","RPS6KA5","SENP6","TRAPPC12","MYB","SETDB1","STN1","RNF4","SLX4","WBP2","PHF19","GCG","PHF1","NSD3","TADA2A","TPR","DKC1","SHCBP1L","GLYR1","RPS6KA4","TADA2B","CTR9","HNRNPD","SLF2","HNRNPU","SRC","CDK9","KAT7","TNKS2","PNKP","AXIN2","SLF1","DDX11","TNKS","GEN1","DCP2","DHX36","MRE11","NBN","NDC80","SMG1","MAD2L2","MOS","SMG6","SMG5","CENPE","CENPF","NUMA1…
	GOBP_REGULATION_OF_TRANSMEMBRANE_RECEPTOR_PROTEIN_SERINE_THREONINE_KINASE_SIGNALING_PATHWAY	206	-1.9391	0.0096	["RBPJ","SMAD3","CILP","PIN1","PPM1A","SPRY1","SPRY2","STUB1","CDKN1C","CDKN2B","GIPC1","EMILIN1","ACVRL1","VASN","CD109","CREBBP","EID2","DLX1","FBN1","FBN2","PEG10","FOLR1","LEMD3","FAM89B","ZNF451","ACVR1B","LATS2","DKK3","GLG1","GOT1","BCL9L","ONECUT1","ITGA3","NRROS","LTBP1","MEN1","CITED1","CHST11","TRIM33","PDPK1","IL17RD","RNF111","DAB2","ASPN","FERMT1","DKK1","HTRA1","SULF1","PMEPA1","SF…
	GOBP_SCF_DEPENDENT_PROTEASOMAL_UBIQUITIN_DEPENDENT_PROTEIN_CATABOLIC_PROCESS	82	-2.033	0.0049	["SKP1","FBXO17","FBXL14","FBXL16","FBXO39","AMN1","FBXL13","FBXO33","FBXL5","PSMA1","FBXL2","PSMA3","FBXL4","PSMA4","FBXL7","FBXO9","PSMA5","FBXO31","NCCRP1","PSMA6","CCNF","FBXO48","PSMA7","PSMB1","FBXW4","PSMB2","FBXL18","PSMB3","FBXO38","PSMB4","FBXL20","PSMB7","PSMB8","PSMB9","PSMB10","PSMC1","PSMC2","PSMC3","PSMC4","CUL1","PSMC5","PSMC6","PSMD1","PSMD2","PSMD3","PSMD4","PSMD5","PSMD7","PSMD…
	GOBP_RESPONSE_TO_OXYGEN_LEVELS	328	-2.15	0.0021	["RBPJ","RAF1","EIF4EBP1","PENK","SMAD3","PIN1","MTOR","MYB","NFE2L2","ATF4","PSMA1","PSMA3","STUB1","PSMA4","HMOX1","PSMA5","PSMA6","PSMA7","PSMB1","VASN","PSMB2","PSMB3","CREBBP","PSMB4","CXCL12","PSMB7","PSMB8","PSMB9","PSMB10","PSMC1","PSMC2","PSMC3","PSMC4","PSMC5","PSMC6","PSMD1","ERCC2","PSMD2","LOXL2","PSMD3","PSMD4","PSMD5","PSMD7","ARNT2","PSMD8","MTHFR","PSMD10","PSMD11","CPEB1","NOX4"…
	GOBP_EXIT_FROM_MITOSIS	22	-2.011	0.0058	["CDCA5","PPP1R9B","CHMP2A","MAD2L1BP","CTDP1","CHMP4B","CDC14A","KNTC1","ANLN","CHMP7","UBE2C","EPS8","CDC23","RPL24","RGCC","SPAST","SIRT7","UBE2S","SIRT2","PHB2","ZW10","CLASP1"]
	GOBP_NEGATIVE_REGULATION_OF_CELL_CYCLE_G1_S_PHASE_TRANSITION	81	-1.9874	0.0068	["DLG1","CNOT11","E2F8","EP300","SLFN11","CNOT6","DACT1","CRADD","CDK2","CDKN1A","CDKN1B","FHL1","CARM1","WEE1","PLK2","CNOT9","CNOT8","FBXO31","CDKN2B","PLK3","JADE1","PRKDC","GFI1B","GADD45A","ARID3A","KANK2","RB1","E2F1","E2F4","APC","PRMT2","ZNF385A","RPL26","RGCC","BRD7","ATM","PRMT1","KLF4","EZH2","MDM2","MDM4","PKD2","TFDP1","TFDP2","PLAGL1","TP53","PML","FBXO7","PIDD1","CCNB1","CTDSP2","P…
	GOBP_REGULATION_OF_CELL_CYCLE_PHASE_TRANSITION	369	-2.2417	0.0008	["DTL","EIF4G1","MEPCE","DACT1","CLSPN","USP47","ATAD5","PSMA1","PSMA3","PSMA4","PSMA5","CDKN2B","PSMA6","PSMA7","PSMB1","PSMB2","PSMB3","PSMB4","PSMB7","PSMB8","PSMB9","PSMB10","PSMC1","PSMC2","PSMC3","PSMC4","DDX3X","PSMC5","TPR","PSMC6","PSMD1","ERCC2","PSMD2","PSMD3","PSMD4","PSMD5","PSMD7","PSMD8","PSMD10","PSMD11","PSMD12","PSMD13","PSME1","PSME2","APEX1","ADAM17","WNT10B","TERT","TOPBP1","…
	GOBP_TELOMERE_MAINTENANCE_VIA_TELOMERE_LENGTHENING	66	-1.9802	0.0072	["TERF1","DCLRE1B","TERF2","MAPKAPK5","MAPK15","PTGES3","AURKB","TINF2","NAT10","HNRNPA1","STN1","MAP3K4","NOP10","SLX4","TERF2IP","PKIB","PRKCQ","MAPK3","CCT7","MAP2K7","CCT4","ACD","CCT8","DKC1","HMBOX1","TELO2","HSP90AA1","CCT5","HSP90AB1","HNRNPU","ATM","NEK2","ATR","PIF1","SRC","FBXO4","TERT","POT1","TNKS2","PNKP","HNRNPA2B1","XRCC5","TNKS","PINX1","PARN","DCP2","DHX36","MRE11","XRN1","SMG6"…
	GOBP_STEM_CELL_DIFFERENTIATION	225	-2.0431	0.0045	["RBPJ","SOX10","FAM172A","OCIAD2","GATA1","GATA2","LMO1","LMO2","KITLG","MYB","NFE2L2","PWP1","OSM","PSMA1","PSMA3","PSMA4","YTHDF2","PSMA5","PSMA6","TCF12","PSMA7","ITCH","PSMB1","RUNX1","PSMB2","CBFB","EIF2AK2","PSMB3","LDB1","PSMB4","SETD1A","PSMB7","PSMB8","PSMB9","PSMB10","PSMC1","FOLR1","PSMC2","PSMC3","PSMC4","PSMC5","TCOF1","PSMC6","GBX2","PSMD1","ERCC2","PSMD2","PSMD3","PSMD4","PSMD5","…
	GOBP_CELL_CYCLE_CHECKPOINT	175	-2.129	0.0025	["RHNO1","DTL","DCLRE1B","NABP1","E2F8","BRIP1","ATRIP","STK33","CDC45","ZNF830","BUB1","CRADD","FEM1B","CRY1","CLSPN","TTK","TIPRL","WAC","TP53BP1","AURKB","WDR76","WEE1","DOT1L","XRCC3","CLOCK","EIF2AK4","ZNF207","PROX1","NABP2","FBXO31","NEK11","MUS81","CEP63","MAD1L1","USP44","TPR","KLHL22","ZFYVE19","PRPF19","ATM","CCAR2","ZW10","ATR","BUB3","CHMP4C","TRIP13","TAOK2","INTS7","BRSK1","TOPBP1"…
	GOBP_NUCLEOTIDE_EXCISION_REPAIR_DNA_GAP_FILLING	20	-2.0825	0.0035	["POLK","LIG1","PCNA","POLD1","POLD2","POLE","UBC","XRCC1","UBB","POLD3","LIG4","RFC1","RFC2","RFC3","LIG3","RFC4","RFC5","RPA1","RPA2","RPA3"]
	GOBP_POSITIVE_REGULATION_OF_SIGNAL_TRANSDUCTION_BY_P53_CLASS_MEDIATOR	19	-2.0538	0.0043	["SPRED3","RPL23","SPRED2","MSX1","PLA2R1","ZNF385A","RPL11","CHD5","HEXIM1","ANKRD1","RPL26","UBB","DDX5","ATM","PMAIP1","HIC1","ATR","CDK5RAP3","SPRED1"]
	GOBP_REGULATION_OF_CELLULAR_RESPONSE_TO_GROWTH_FACTOR_STIMULUS	243	-2.0159	0.0057	["RBPJ","SMAD3","PIN1","ITGB3","PPM1A","NEDD4","SULF2","SPRY1","SPRY2","STUB1","CDKN1C","CDKN2B","GIPC1","EMILIN1","ACVRL1","VASN","CD109","CREBBP","EID2","DLX1","FBN1","FBN2","PEG10","FOLR1","LEMD3","FAM89B","ZNF451","LATS2","VTN","DKK3","GLG1","GOT1","BCL9L","ONECUT1","ITGA3","NRROS","LTBP1","MEN1","CITED1","CHST11","TRIM33","PDPK1","HGS","IL17RD","RNF111","DAB2","ASPN","XDH","FERMT1","HHIP","H…
	GOBP_NEGATIVE_REGULATION_OF_MITOTIC_CELL_CYCLE	254	-2.1862	0.0015	["SMAD3","DACT1","CLSPN","USP47","PSMA1","PSMA3","PSMA4","CDKN1C","PSMA5","CDKN2B","PSMA6","PSMA7","PSMB1","PSMB2","PSMB3","PSMB4","PSMB7","PSMB8","PSMB9","PSMB10","PSMC1","PSMC2","PSMC3","PSMC4","TNF","PSMC5","TPR","PSMC6","PSMD1","PSMD2","PSMD3","PSMD4","PSMD5","PSMD7","PSMD8","PSMD10","PSMD11","PSMD12","PSMD13","MEIOC","PSME1","PSME2","ABL1","TGFB1","TOPBP1","EME1","EME2","TOM1L1","NOP53","CTD…
	GOBP_REGULATION_OF_CELL_CYCLE_ARREST	84	-2.0708	0.0038	["RNF112","CNOT11","EVI2B","MED25","E2F8","EP300","GPER1","CNOT6","MYBBP1A","CRADD","CDK2","FAP","CDK5R1","CDKN1A","CDKN1B","PPP2R5B","CARM1","PLK2","MYOG","CNOT9","CNOT8","PLK3","GADD45A","ARID3A","E2F1","E2F4","RPL23","FOXM1","ZNF385A","AKT2","MLXIPL","RPL26","RGCC","HSP90AB1","PHOX2B","RRP8","ATM","PRMT1","MDM2","CDK9","MDM4","MIF","PKD2","TFDP1","TFDP2","PLAGL1","TP53","PML","TP73","SLC25A33"…
	GOBP_POSTREPLICATION_REPAIR	45	-1.9772	0.0073	["NSMCE1","POLK","REV1","DTL","UBE2B","POLH","RAD18","USP43","WDR33","VCP","ZBTB1","USP10","UBE2A","PRIMPOL","RCHY1","UBC","MSH2","POLD3","POLN","POLI","NPLOC4","PCLAF","MAD2L2","BRCA1","UFD1","TRIM25","PCNA","UBE2V2","SPRTN","POLD1","UBE2L6","POLD2","ISG15","REV3L","UBB","RFC1","RFC2","UBE2V1","RFC3","RFC4","RFC5","RPA1","RPA2","POLDIP2","RPA3"]
	GOBP_NEGATIVE_REGULATION_OF_CANONICAL_WNT_SIGNALING_PATHWAY	154	-1.9393	0.0096	["SOX10","STK3","ROR2","STK4","DACT1","CSNK1A1","RUVBL2","MESP1","PSMA1","PSMA3","CTHRC1","PSMA4","PSMA5","PSMA6","PSMA7","PSMB1","PRICKLE1","PSMB2","JADE1","PSMB3","PSMB4","PSMB7","PSMB8","DVL1","PSMB9","DVL2","PSMB10","DVL3","PSMC1","PSMC2","PSMC3","CUL3","PSMC4","PSMC5","LATS2","PSMC6","DKK3","PSMD1","PSMD2","PSMD3","PSMD4","PSMD5","PSMD7","DDIT3","PSMD8","PSMD10","PSMD11","PSMD12","PSMD13","P…
	GOBP_NUCLEOTIDE_EXCISION_REPAIR	85	-2.0988	0.0031	["POLK","BRIP1","EP300","ZNF830","CHD1L","RAD52","SLX4","POLR2G","CETN2","RAD23A","ERCC8","ERCC2","SIRT1","DDB1","DDB2","PRPF19","ERCC3","ERCC6","RNF111","POLR2D","HUS1","XAB2","KAT7","PNKP","GTF2H1","TP53","GTF2H3","POLR2A","POLR2B","UBC","POLR2C","SLC30A9","POLR2E","COMMD1","POLR2F","POLD3","FAN1","MNAT1","POLR2H","NTHL1","POLR2I","POLR2K","MMS19","USP45","LIG3","LIG1","CUL4B","CUL4A","CDK7","C…
	GOBP_ANAPHASE_PROMOTING_COMPLEX_DEPENDENT_CATABOLIC_PROCESS	70	-2.041	0.0046	["ANAPC1","CDK2","CDC20B","UBE2D1","AURKB","PSMA1","PSMA3","PSMA4","PSMA5","FBXO31","PSMA6","PSMA7","PSMB1","PSMB2","PSMB3","PSMB4","PSMB7","CDC26","PSMB8","ANAPC15","PSMB9","PSMB10","PSMC1","PSMC2","PSMC3","CUL3","PSMC4","PSMC5","PSMC6","ANAPC2","PSMD1","ANAPC4","PSMD2","PSMD3","PSMD4","PSMD5","PSMD7","PSMD8","PSMD10","PSMD11","CDC23","PSMD12","PSMD13","PSME1","PSME2","CDC16","MAD2L1","UBE2S","B…
	GOBP_RESPONSE_TO_TRANSFORMING_GROWTH_FACTOR_BETA	219	-2.1894	0.0014	["ARG1","ZFHX3","PDE3A","PENK","SMAD3","MAPK7","MAP3K7","XCL1","FNDC4","STAR","CLEC3B","PDGFD","CILP","PIN1","RUNX3","CLDN1","PPM1A","SPRY1","SPRY2","STUB1","CDKN1C","CDKN2B","GIPC1","EMILIN1","ACVRL1","VASN","CD109","CREBBP","EID2","DLX1","FBN1","FBN2","PEG10","FOLR1","LEMD3","FAM89B","ZNF451","LATS2","DKK3","GLG1","GOT1","BCL9L","ONECUT1","ITGA3","NRROS","LTBP1","EPB41L5","MEN1","CITED1","NOX4"…
	GOBP_POSITIVE_REGULATION_OF_CELL_CYCLE_ARREST	64	-1.9833	0.007	["RNF112","CNOT11","MED25","E2F8","EP300","CNOT6","MYBBP1A","CRADD","CDK2","FAP","CDK5R1","CDKN1A","CDKN1B","PPP2R5B","CARM1","PLK2","MYOG","CNOT9","CNOT8","PLK3","GADD45A","ARID3A","E2F1","E2F4","RPL23","ZNF385A","RPL26","RGCC","RRP8","ATM","PRMT1","MDM2","MDM4","PKD2","TFDP1","TFDP2","PLAGL1","TP53","PML","TP73","PIDD1","CCNB1","GATA6","PCBP4","CDK1","CHEK2","E2F7","PRKACA","RBL2","UHRF2","CNOT…
	GOBP_DNA_UNWINDING_INVOLVED_IN_DNA_REPLICATION	15	-2.0024	0.0061	["MCM2","MCM4","MCM6","RECQL5","MCM7","TWNK","PURA","RECQL","BLM","RAD51","HMGA1","SSBP1","WRN","MCMDC2","RPA1"]
	GOBP_DNA_BIOSYNTHETIC_PROCESS	165	-2.2837	0.0005	["POLK","REV1","TERF1","DTL","TERF2","POLH","PDGFB","PARP3","USP43","PDGFRB","MAPKAPK5","PARP4","DNTT","FGF2","MAPK15","ZBTB1","USP10","FGFR4","PARM1","PTGES3","PRKD2","AURKB","RCHY1","TINF2","LIN9","HNRNPA1","STN1","KCNK2","MAP3K4","MYC","NPPC","CHRAC1","TERF2IP","PPARG","ACVRL1","NPLOC4","PCLAF","PKIB","PRKCQ","MAPK3","MAP2K7","TEX12","ACD","TEP1","TK1","TK2","TYMS","UFD1","DKC1","TRIM25","HMBO…
	GOBP_CANONICAL_WNT_SIGNALING_PATHWAY	284	-2.1222	0.0026	["RBPJ","ILK","JUP","SOX10","ARNTL","SMAD3","NRARP","NFKB1","STK3","ROR2","STK4","DACT1","UBR5","GPRC5B","PIN1","CSNK1G1","TRPM4","PPM1A","GID8","WNT7B","USP47","RNF220","LGR4","SULF2","PSMA1","PSMA3","PSMA4","PSMA5","PSMA6","PSMA7","PPP1CA","PSMB1","PSMB2","PSMB3","PSMB4","PSMB7","PSMB8","PSMB9","PSMB10","PSMC1","FOLR1","PSMC2","PSMC3","PSMC4","DDX3X","PSMC5","LATS2","PSMC6","DKK3","PSMD1","PSMD…
	GOBP_NEGATIVE_REGULATION_OF_TRANSMEMBRANE_RECEPTOR_PROTEIN_SERINE_THREONINE_KINASE_SIGNALING_PATHWAY	111	-2.0905	0.0034	["SMAD3","CILP","PIN1","PPM1A","SPRY1","SPRY2","STUB1","STRAP","EMILIN1","PPARG","VASN","CD109","EID2","DLX1","FBN1","FBN2","CRIM1","PEG10","LEMD3","FAM89B","ZNF451","GLG1","BCL9L","ONECUT1","NRROS","LTBP1","CHST11","TRIM33","SMURF1","PDPK1","IL17RD","ASPN","DKK1","HTRA1","PMEPA1","SFRP1","SNX6","SFRP2","ABL1","PBLD","SMURF2","CHRD","SKIL","SKOR2","RASL11B","ADAM17","TGFB1","CHRDL1","SKI","TGFB1I…
	GOBP_MITOTIC_DNA_INTEGRITY_CHECKPOINT	88	-2.1147	0.0028	["CNOT11","TICRR","E2F8","EP300","STK33","CNOT6","CDC6","ZNF830","CRADD","CDK2","FANCD2","CDKN1A","CLSPN","CDKN1B","CARM1","PLK2","MSH2","CNOT9","CNOT8","FBXO31","PLK3","NEK11","RAD9B","MUS81","PRKDC","GADD45A","ATF2","ARID3A","SYF2","E2F1","E2F4","ZNF385A","RPL26","RGCC","ATM","PRMT1","HUS1","TAOK2","MDM2","MDM4","TAOK3","BRSK1","TOPBP1","MAP3K20","MDC1","TFDP1","TFDP2","PLAGL1","TP53","EME1","P…
	GOBP_DNA_INTEGRITY_CHECKPOINT	129	-2.0964	0.0032	["RHNO1","DTL","E2F8","BRIP1","ATRIP","STK33","CDC45","ZNF830","CRADD","FEM1B","CRY1","CLSPN","TIPRL","WAC","TP53BP1","WDR76","DOT1L","CLOCK","EIF2AK4","FBXO31","NEK11","MUS81","CEP63","PRPF19","ATM","CCAR2","ATR","TAOK2","INTS7","BRSK1","TOPBP1","MDC1","EME1","EME2","NOP53","DDX39B","MRE11","NBN","ORC1","CNOT1","BABAM1","RPS27L","BRCC3","ABRAXAS1","BABAM2","CNOT6L","ETAA1","RFWD3","CNOT10","FOXN…
	GOBP_TRANSFORMING_GROWTH_FACTOR_BETA_RECEPTOR_SIGNALING_PATHWAY	169	-2.2502	0.0008	["SMAD3","MAP3K7","PIN1","PPM1A","SPRY1","SPRY2","STUB1","CDKN1C","CDKN2B","STRAP","GIPC1","EMILIN1","ACVRL1","VASN","CD109","CREBBP","EID2","FBN1","FBN2","PEG10","FOLR1","LEMD3","FAM89B","ZNF451","LATS2","DKK3","GLG1","GOT1","BCL9L","ONECUT1","RHOA","ITGA3","ARRB2","NRROS","LTBP1","MEN1","PARD6A","CITED1","CHST11","HSP90AB1","TRIM33","SMURF1","PDPK1","IL17RD","RNF111","DAB2","ASPN","FERMT1","HTR…
	GOBP_DNA_CONFORMATION_CHANGE	220	-2.3749	0.0002	["CENPU","IPO4","NAA60","CENPT","CHD9","TET1","NAA10","SETDB2","FAM172A","CHD6","RAD54L","SMARCA5","HAT1","TSPYL2","TSPYL5","BANF1","NAV2","TOP1","CENPL","CHD1L","PIWIL1","SETDB1","NCAPD2","CHAF1B","GRWD1","HELQ","DDX3X","TPR","ERCC2","RRP8","ABL1","POLQ","NRDE2","DDX11","MBD2","TENT4A","UBC","HMGA1","CENPS","DHX36","MRE11","NPM1","NBN","SMARCAL1","WRNIP1","FANCM","PURA","RECQL","CHTF18","BLM","S…
	GOBP_REGULATION_OF_CHROMOSOME_SEPARATION	58	-1.9954	0.0065	["ANAPC1","PCID2","DUSP1","CDC6","BUB1","MAPK15","TTK","AURKB","XRCC3","ZNF207","CDC26","ANAPC15","MAD1L1","USP44","RB1","CUL3","TPR","NSMCE2","KLHL22","ANAPC4","APC","CDC23","IK","CDC16","MAD2L1","ATM","ZW10","BUB3","TRIP13","DYNC1LI1","ANAPC5","ANAPC7","MAD2L1BP","CSNK2A2","PLK1","ESPL1","KNTC1","DLGAP5","CDC20","SPDL1","CCNB1","CDC27","GEN1","FBXO5","NDC80","CHFR","CDK5RAP2","MAD2L2","MOS","CE…
	GOBP_NEGATIVE_REGULATION_OF_CELL_CYCLE_PHASE_TRANSITION	202	-2.3092	0.0005	["DTL","DACT1","CLSPN","USP47","PSMA1","PSMA3","PSMA4","PSMA5","CDKN2B","PSMA6","PSMA7","PSMB1","PSMB2","PSMB3","PSMB4","PSMB7","PSMB8","PSMB9","PSMB10","PSMC1","PSMC2","PSMC3","PSMC4","PSMC5","TPR","PSMC6","PSMD1","PSMD2","PSMD3","PSMD4","PSMD5","PSMD7","PSMD8","PSMD10","PSMD11","PSMD12","PSMD13","PSME1","PSME2","TOPBP1","NOP53","CTDSP2","PSMF1","CDK4","GEN1","PSMD6","CDK6","CTDSPL","CDK2AP2","M…
	GOBP_POSITIVE_REGULATION_OF_CANONICAL_WNT_SIGNALING_PATHWAY	128	-2.7888	0	["RBPJ","ILK","JUP","ARNTL","SMAD3","NRARP","NFKB1","ROR2","DACT1","UBR5","GPRC5B","PIN1","CSNK1G1","TRPM4","PPM1A","GID8","USP47","RNF220","LGR4","SULF2","PSMA1","PSMA3","PSMA4","PSMA5","PSMA6","PSMA7","PSMB1","PSMB2","PSMB3","PSMB4","PSMB7","PSMB8","PSMB9","PSMB10","PSMC1","PSMC2","PSMC3","PSMC4","DDX3X","PSMC5","PSMC6","PSMD1","PSMD2","PSMD3","PSMD4","PSMD5","PSMD7","PSMD8","PSMD10","PSMD11","…
	GOBP_CELL_CELL_SIGNALING_BY_WNT	441	-2.0294	0.0051	["SOX10","MAP3K7","STK3","STK4","WNT7B","PPP1CA","RUNX1","CBFB","LDB1","RNF138","DDX3X","CTR9","DDIT3","SPIN1","DAB2","ANKRD6","DKK1","SULF1","MACF1","MOV10","ATP6V1C2","ABL1","DISC1","MLLT3","ZRANB1","DEPDC1B","SALL1","SKI","BMP2","SMARCA4","TERT","TLR2","TNFAIP3","TSPAN12","WNT3","WNT5A","WNT5B","NKD1","EXT1","CCN4","MBD2","UBC","TNRC6B","WNT9A","TNRC6A","LMBR1L","SLC9A3R1","NLE1","PPP2CA","DAB…
	GOBP_DNA_DAMAGE_RESPONSE_SIGNAL_TRANSDUCTION_BY_P53_CLASS_MEDIATOR	85	-2.2231	0.0011	["CNOT11","E2F8","EP300","CNOT6","PPM1D","CRADD","CDK2","CDKN1A","USP10","CDKN1B","NDRG1","CARM1","KAT5","PLK2","CD44","CNOT9","CNOT8","PLK3","SPRED1","GADD45A","ARID3A","DYRK1A","E2F1","E2F4","SPRED2","PLA2R1","PAXIP1","KDM1A","FOXM1","SIRT1","ZNF385A","PSMD10","ANKRD1","RPS6KA6","RPL26","RGCC","HIPK2","ATM","PMAIP1","HIC1","PRMT1","ATR","ACER2","KMT5A","YJU2","SPRED3","MDM2","MDM4","MIF","MSX1"…
	GOBP_INNATE_IMMUNE_RESPONSE_ACTIVATING_SIGNAL_TRANSDUCTION	86	-2.3377	0.0003	["RAF1","RELB","CARD9","SYK","EP300","SKP1","MAP3K7","TRAF6","NFKB1","TYROBP","CARD11","IKBKG","RELA","BCL10","RPS6KA5","PAK2","PSMA1","PSMA3","PSMA4","PSMA5","PSMA6","PSMA7","PSMB1","PSMB2","PSMB3","CREBBP","PSMB4","PSMB7","PSMB8","PSMB9","PSMB10","PSMC1","PSMC2","PSMC3","PSMC4","CUL1","PSMC5","PSMC6","CHUK","PSMD1","PSMD2","PSMD3","PSMD4","PSMD5","PSMD7","PSMD8","PSMD10","PSMD11","PSMD12","PSMD…
	GOBP_DNA_REPLICATION	239	-2.4356	0	["POLK","REV1","DTL","CINP","POLH","CCDC88A","NT5M","USP37","RBBP6","RBMS1","RRM1","S100A11","CLSPN","TSPYL2","MAP2K4","TNFAIP1","TOP1","OBI1","ATAD5","STN1","CHAF1B","GRWD1","BCAR3","SLX4","TBRG1","SMC3","ACVRL1","PCLAF","GTPBP4","ALYREF","CDK9","TRAIP","ATG7","POLQ","TOPBP1","KAT7","WDHD1","BAZ1A","PNKP","EME1","DDX11","EME2","PRIMPOL","LRWD1","ZNF365","ORC6","MMS22L","BOD1L1","SAMHD1","HMGA1",…
	GOBP_PROTEIN_LOCALIZATION_TO_CHROMOSOME	72	-1.9885	0.0068	["TERF1","TERF2","CENPT","PARP3","PIH1D1","TTK","SPO11","AURKB","RUVBL2","ESR1","TINF2","TRAPPC12","IFFO1","MSH2","NABP2","TERF2IP","MIS12","CENPA","CCT7","CCT4","CTCF","ACD","CCT8","RB1","MTBP","CDCA5","DKC1","SETD2","CHMP7","IK","CCT5","SLF2","ATM","ZW10","ATR","BUB3","TASOR","EZH2","VCPIP1","TERT","POT1","TNKS2","PLK1","VCP","SLF1","TPP1","GNL3","LRWD1","XRCC5","SPDL1","TNKS","PINX1","ZWILCH",…
	GOBP_DNA_REPAIR	457	-2.0561	0.0043	["NSMCE1","POLK","GGN","REV1","APLF","DTL","EYA4","CINP","EYA1","POLH","EYA3","FANCA","FANCE","FANCB","FANCF","KDM2A","PDS5B","ZBTB1","FAM168A","CLSPN","ZFYVE26","SMUG1","UBE2A","SPO11","NEIL2","XRCC2","RNF169","MEIOB","IFFO1","EPC2","CHAF1B","MLH3","APEX2","INO80E","PALB2","SLX4","UBE2T","POLR2G","UHRF1","SMC3","HELQ","GTF2I","TFPT","PCLAF","C14ORF39","MGMT","MSH4","NUDT1","NFRKB","NUDT16","NPAS…
	GOBP_REGULATION_OF_CELLULAR_AMINO_ACID_METABOLIC_PROCESS	55	-2.0183	0.0056	["PSMA1","PSMA3","PSMA4","PSMA5","PSMA6","PSMA7","PSMB1","PSMB2","PSMB3","PSMB4","PSMB7","PSMB8","PSMB9","PSMB10","PSMC1","PSMC2","PSMC3","PSMC4","PSMC5","PSMC6","PSMD1","PSMD2","PSMD3","PSMD4","PSMD5","PSMD7","PSMD8","PSMD10","PSMD11","PSMD12","PSMD13","PSME1","PSME2","ATCAY","SIRT4","ACMSD","SLC7A11","OAZ1","NR1H4","OAZ2","ODC1","AZIN1","OAZ3","PSMF1","BHMT","SLC7A7","PSMD6","PSME3","PSMD14","P…
	GOBP_INTRINSIC_APOPTOTIC_SIGNALING_PATHWAY_IN_RESPONSE_TO_DNA_DAMAGE_BY_P53_CLASS_MEDIATOR	35	-2.2133	0.0012	["EP300","MIF","DDIT4","DYRK2","SHISA5","TAF9B","TOPORS","NUPR1","TP53","CDKN1A","PML","TP73","TAF9","CD44","MSH2","USP28","CHEK2","BCL3","TP63","AEN","RPS27L","HIPK1","SNW1","KDM1A","SIRT1","ZNF385A","RPL26","HIPK2","PYCARD","TMEM109","CDIP1","BAG6","ELL3","BCL2L12","ING2"]
	GOBP_HEMATOPOIETIC_PROGENITOR_CELL_DIFFERENTIATION	140	-2.218	0.0011	["ADAR","PDGFRA","TAL1","OCIAD2","ZBTB1","GATA1","GATA2","LMO1","LMO2","KITLG","MYB","NFE2L2","OSM","PSMA1","NUDT21","PSMA3","DPF2","PSMA4","SOS1","YTHDF2","PSMA5","SOS2","PSMA6","TCF12","PSMA7","ITCH","PSMB1","RUNX1","PSMB2","CBFB","EIF2AK2","PSMB3","LDB1","PSMB4","SETD1A","PSMB7","PSMB8","PSMB9","PSMB10","PSMC1","PSMC2","PSMC3","PSMC4","PSMC5","PSMC6","PSMD1","ERCC2","PSMD2","PSMD3","PSMD4","PS…
	GOBP_NUCLEAR_TRANSCRIBED_MRNA_CATABOLIC_PROCESS_EXONUCLEOLYTIC	31	-2.3217	0.0004	["LSM2","DCP1A","CNOT6","SKIV2L","EDC3","NT5C3B","WDR61","DIS3L2","LSM6","CNOT8","DDX6","TTC37","POLR2G","EXOSC8","DCP2","DCP1B","PATL1","EXOSC6","EXOSC1","EXOSC5","LSM4","HBS1L","LSM3","DIS3","DCPS","CNOT7","EXOSC7","EXOSC2","EXOSC9","LSM7","EXOSC4"]
	GOBP_NIK_NF_KAPPAB_SIGNALING	144	-2.0375	0.0047	["ILK","RELB","IRAK1","SKP1","MAP3K7","TRAF6","MMP8","MIR27B","RELA","NFKB2","PPM1A","PSMA1","PSMA3","PSMA4","PSMA5","PSMA6","PTP4A3","TERF2IP","PSMA7","PSMB1","PSMB2","EIF2AK2","PSMB3","PSMB4","PSMB7","PSMB8","IKBKE","PSMB9","PSMB10","PSMC1","HDAC7","PSMC2","PSMC3","TIRAP","DICER1","PSMC4","REL","TNF","CUL1","DDX3X","PSMC5","PSMC6","PSMD1","CCL19","PSMD2","PSMD3","NOD2","PSMD4","LAPTM5","RHOA","…
	GOBP_DNA_DAMAGE_RESPONSE_DETECTION_OF_DNA_DAMAGE	32	-2.0952	0.0032	["DTL","UBE2B","NEK1","MRPS11","RAD18","WDR48","USP1","CFAP410","PNKP","RPS3","UBC","POLD3","MRPS35","CUL4B","CUL4A","PCNA","MRPS26","POLD1","POLD2","MRPS9","DDB1","UBB","RFC1","RFC2","TREX1","RFC3","RFC4","RFC5","PARP1","RPA1","RPA2","RPA3"]
	GOBP_NEGATIVE_REGULATION_OF_CELL_CYCLE_G2_M_PHASE_TRANSITION	90	-1.9696	0.0077	["TICRR","DTL","NABP1","SKP1","CDC6","ZNF830","CDKN1A","CLSPN","FHL1","AURKB","USP47","PSMA1","PSMA3","NABP2","PSMA4","FBXL7","PSMA5","PSMA6","PSMA7","PSMB1","PSMB2","PSMB3","PSMB4","PSMB7","PSMB8","PSMB9","SYF2","PSMB10","PSMC1","PSMC2","PSMC3","PSMC4","CUL1","PSMC5","PSMC6","PSMD1","ZFYVE19","PSMD2","PSMD3","PSMD4","PSMD5","PSMD7","PSMD8","PSMD10","PSMD11","PSMD12","PSMD13","PSME1","PSME2","ATM…
	GOBP_NUCLEOSOME_ASSEMBLY	54	-2.3168	0.0004	["CENPU","IPO4","NAA60","CENPT","SMARCA5","HAT1","TSPYL2","TSPYL5","CENPL","CHAF1B","GRWD1","CENPA","CENPC","OIP5","DAXX","SMYD3","SOX9","KAT6B","CABIN1","PADI4","CENPI","SHPRH","NAP1L5","UBN1","ASF1A","HMGB2","CENPW","CENPP","NAP1L2","CHAF1A","NAP1L4","CENPS","HP1BP3","NPM1","RBBP7","RSF1","MIS18A","RUVBL1","MCM2","CENPQ","MIS18BP1","HJURP","ASF1B","CENPN","ATRX","BRD2","SART3","CENPK","CENPH","…
	GOBP_INTRINSIC_APOPTOTIC_SIGNALING_PATHWAY_BY_P53_CLASS_MEDIATOR	61	-2.0694	0.0037	["ARMC10","EP300","DYRK2","MYBBP1A","TOPORS","NUPR1","CDKN1A","CD44","MSH2","JMY","ZNF385B","E2F2","E2F1","HIPK1","FHIT","PPP1R13B","SNW1","KDM1A","SIRT1","ZNF385A","RPL11","RPL26","HIPK2","PYCARD","RRP8","CDIP1","PMAIP1","HINT1","ING2","MDM2","MIF","MSX1","DDIT4","BOK","SHISA5","TAF9B","PDK2","WWOX","TP53","TP53BP2","PML","TP73","POU4F2","TAF9","DDX5","PRKN","USP28","CHEK2","BCL3","TP63","BDKRB2…
	GOBP_CHROMATIN_ASSEMBLY_OR_DISASSEMBLY	116	-2.1055	0.003	["CENPU","IPO4","NAA60","CENPT","TET1","TAL1","SETDB2","FAM172A","SMARCA5","HAT1","TSPYL2","TSPYL5","CENPL","MTA2","SETDB1","CHAF1B","GRWD1","TPR","SMYD3","SMARCD3","RRP8","SOX9","SMARCA4","TLK2","NRDE2","PADI2","BAZ1B","TLK1","MBD2","HMGA1","CENPS","NPM1","RUVBL1","SART3","NFE2","MAP1S","SMARCC1","SMARCC2","SMARCD1","SMARCD2","SMARCE1","SUV39H2","CHD3","SUPT16H","TRIM28","CENPA","CENPC","CTCF","…
	GOBP_TRANSCRIPTION_PREINITIATION_COMPLEX_ASSEMBLY	30	-1.966	0.0079	["WNT10B","SMARCA4","GTF2B","PIH1D1","TP53","DR1","RRN3","UBTF","ESR1","TAF7L","TAF1C","BRF2","BDP1","CAND1","THRA","SMARCB1","BRF1","PSMC2","PSMC3","POLR1E","BAZ2A","PSMC4","PSMC5","PSMC6","TAF1B","ATF7IP","TAF7","TAF11","TAF12","CREB1"]
	GOBP_NEGATIVE_REGULATION_OF_CELL_CYCLE	500	-2.0957	0.0032	["DTL","EIF4G2","MYBBP1A","NR2F2","PPP1R15A","MTOR","CLSPN","TSPYL2","EIF2AK4","TBRG1","TNF","TPR","CDC123","DDIT3","AKT2","MEIOC","RRP8","ABL1","BMP2","TNFAIP3","NOP53","NPM1","CNOT1","ATF5","BABAM1","ANGEL2","MOS","RPS27L","BRCC3","ABRAXAS1","BABAM2","CDK7","CNOT6L","CNOT10","INHBA","CNOT7","CNOT2","CNOT3","CNOT4","SLC9A3R1","CDC5L","YAF2","NLE1","ADAM10","RBM14","DAB2IP","E2F6","PHC1","CNOT11"…
	GOBP_REGULATION_OF_HEMATOPOIETIC_PROGENITOR_CELL_DIFFERENTIATION	78	-2.3281	0.0004	["TAL1","OCIAD2","ZBTB1","GATA1","GATA2","LMO1","FOXC1","LMO2","KITLG","MYB","NFE2L2","OSM","PSMA1","NUDT21","PSMA3","DPF2","PSMA4","SOS1","YTHDF2","PSMA5","SOS2","PSMA6","TCF12","PSMA7","ITCH","PSMB1","RUNX1","PSMB2","CBFB","EIF2AK2","PSMB3","LDB1","PSMB4","SETD1A","PSMB7","PRKDC","PSMB8","PSMB9","PSMB10","PSMC1","PSMC2","PSMC3","PSMC4","PSMC5","PSMC6","PSMD1","PSMD2","PSMD3","PSMD4","PSMD5","PS…
	GOBP_REGULATION_OF_HEMATOPOIETIC_STEM_CELL_DIFFERENTIATION	67	-2.1706	0.0019	["TAL1","OCIAD2","GATA1","GATA2","LMO1","FOXC1","LMO2","MYB","NFE2L2","OSM","PSMA1","PSMA3","PSMA4","YTHDF2","PSMA5","PSMA6","TCF12","PSMA7","ITCH","PSMB1","RUNX1","PSMB2","CBFB","EIF2AK2","PSMB3","LDB1","PSMB4","SETD1A","PSMB7","PRKDC","PSMB8","PSMB9","PSMB10","PSMC1","PSMC2","PSMC3","PSMC4","PSMC5","PSMC6","PSMD1","PSMD2","PSMD3","PSMD4","PSMD5","PSMD7","PSMD8","PSMD10","PSMD11","PSMD12","HSPA9…
	GOBP_MORPHOGENESIS_OF_A_POLARIZED_EPITHELIUM	133	-2.4068	0	["ROR2","DACT1","GPC6","PSMA1","SEC24B","PSMA3","CTHRC1","PSMA4","AP2M1","PSMA5","AP2S1","PSMA6","CLTC","PSMA7","ARHGEF19","PSMB1","PRICKLE1","PSMB2","AP2A1","PSMB3","AP2A2","PSMB4","AP2B1","PSMB7","PRICKLE2","PSMB8","DVL1","PSMB9","DVL2","PSMB10","DVL3","PSMC1","CELSR3","PSMC2","CELSR2","PSMC3","GPC4","PSMC4","DAAM1","PSMC5","ASTN2","PSMC6","RPGRIP1L","PSMD1","FZD2","PSMD2","SPEF1","PSMD3","INTU…
	GOBP_NUCLEOSOME_ORGANIZATION	85	-2.1952	0.0014	["CENPU","IPO4","NAA60","CENPT","SMARCA5","HAT1","TSPYL2","TSPYL5","SMARCC1","SMARCC2","SMARCD1","CENPL","SMARCD2","SMARCE1","PIWIL1","CHAF1B","GRWD1","SUPT16H","CENPA","CENPC","CTCF","ARID1A","OIP5","ARID2","LIN54","SETD2","DAXX","SMYD3","CHD5","SMARCD3","SOX9","SUPT6H","KAT6B","CABIN1","PADI4","CENPI","SMARCA4","SHPRH","NAP1L5","BPTF","UBN1","ASF1A","HMGB2","CENPW","CENPP","HMGA1","NAP1L2","CHA…
	GOBP_REGULATION_OF_WNT_SIGNALING_PATHWAY	309	-2.2127	0.0012	["RBPJ","ILK","JUP","SOX10","ARNTL","SMAD3","NRARP","NFKB1","STK3","ROR2","STK4","DACT1","UBR5","GPRC5B","PIN1","CSNK1G1","TRPM4","PPM1A","GID8","USP47","RNF220","LGR4","SULF2","PSMA1","PSMA3","PSMA4","PSMA5","PSMA6","PSMA7","PPP1CA","PSMB1","RUNX1","PSMB2","CBFB","PSMB3","PSMB4","PSMB7","PSMB8","PSMB9","PSMB10","PSMC1","FOLR1","PSMC2","PSMC3","PSMC4","DDX3X","PSMC5","LATS2","PSMC6","DKK3","PSMD1…
	GOBP_CELLULAR_RESPONSE_TO_OXYGEN_LEVELS	195	-2.0963	0.0032	["RBPJ","EIF4EBP1","MTOR","NFE2L2","ATF4","PSMA1","PSMA3","STUB1","PSMA4","HMOX1","PSMA5","PSMA6","PSMA7","PSMB1","VASN","PSMB2","PSMB3","CREBBP","PSMB4","PSMB7","PSMB8","PSMB9","PSMB10","PSMC1","PSMC2","PSMC3","PSMC4","PSMC5","PSMC6","PSMD1","PSMD2","PSMD3","PSMD4","PSMD5","PSMD7","PSMD8","PSMD10","PSMD11","CPEB1","PSMD12","PSMD13","CPEB4","PSME1","PSME2","SFRP1","SRC","MT3","CASR","ATG7","TERT"…
	GOBP_REGULATION_OF_MRNA_CATABOLIC_PROCESS	185	-2.3386	0.0003	["EIF4G1","FMR1","LARP1","GTPBP1","MTOR","CELF1","YTHDF3","PABPC1","KHSRP","HSPB1","PSMA1","PSMA3","PSMA4","YTHDF2","PSMA5","POLR2G","PSMA6","EXOSC8","YTHDF1","PSMA7","PSMB1","PSMB2","HNRNPR","PSMB3","RIDA","PSMB4","SYNCRIP","DHX9","PSMB7","IGF2BP1","EXOSC6","PSMB8","IGF2BP3","PSMB9","IGF2BP2","PSMB10","FASTK","PSMC1","HNRNPA0","PSMC2","PKP3","PSMC3","BOLL","TIRAP","PSMC4","TENT5B","PSMC5","RBM46…
	GOBP_ANTIGEN_PROCESSING_AND_PRESENTATION_OF_PEPTIDE_ANTIGEN_VIA_MHC_CLASS_I	79	-2.1406	0.0023	["IDE","ITGB5","CD36","IKBKG","PSMA1","SEC24B","PSMA3","PSMA4","PSMA5","PSMA6","CYBA","PSMA7","PSMB1","PSMB2","PSMB3","PSMB4","PSMB7","PSMB8","PSMB9","PSMB10","PSMC1","PSMC2","PSMC3","PSMC4","PSMC5","PSMC6","CHUK","PSMD1","PSMD2","PSMD3","IFI30","PSMD4","SEC23A","PSMD5","SEC24D","PSMD7","SEC24A","PSMD8","NCF2","PSMD10","PSMD11","PSMD12","PSMD13","PSME1","PSME2","NCF1","BCAP31","FCGR1A","SEC31A","…
	GOBP_NUCLEAR_TRANSCRIBED_MRNA_CATABOLIC_PROCESS_DEADENYLATION_DEPENDENT_DECAY	67	-2.0753	0.0037	["CNOT11","PDE12","DCP1A","TUT7","EIF4ENIF1","CNOT6","TNRC6C","SKIV2L","ZFP36L1","PABPC1","ZFP36L2","ZFP36","EDC3","WDR61","LSM6","CNOT9","CNOT8","TTC37","POLR2G","EXOSC8","PAN2","EXOSC6","EXOSC5","LSM4","HBS1L","DIS3","AGO2","EXOSC7","EXOSC2","POLR2D","CPEB3","TUT4","LSM2","TOB1","TENT4A","NT5C3B","RC3H1","PNLDC1","PARN","DDX6","DCP2","DHX36","DCP1B","PATL1","CNOT1","SAMD4A","EXOSC1","TNRC6B","C…
	GOBP_DNA_DEPENDENT_DNA_REPLICATION_MAINTENANCE_OF_FIDELITY	41	-2.0843	0.0035	["TIMELESS","ALYREF","CDK9","TRAIP","SLFN11","ZNF830","THOC1","EME1","DDX11","EME2","PRIMPOL","ZNF365","MMS22L","BOD1L1","SAMHD1","GEN1","CENPS","DNA2","MRE11","MSH3","TONSL","DONSON","SMARCAL1","ETAA1","RFWD3","PCNA","EXD2","ZGRF1","POLD1","FANCM","POLE","ATRX","TIPIN","FAM111A","BLM","RAD51","NUCKS1","WRN","ATR","ZRANB3","FBH1"]
Organ development	GOBP_CHONDROCYTE_DIFFERENTIATION	92	-1.9573	0.0085	["RFLNB","SMAD7","COL27A1","SMAD3","FGF18","TRIP11","RUNX3","BMPR1A","GPLD1","BMPR2","SOX6","TGFBR1","SULF2","TGFBR2","NPPC","RUNX1","ACVRL1","MAPK14","TGFBI","SIX2","MDK","SCIN","GLG1","LOXL2","COMP","PTHLH","SHOX2","CHST11","BMP4","EIF2AK3","OSR2","SOX9","SCX","WNT7A","SULF1","SFRP2","RUNX2","FGFR3","ADAMTS7","COL2A1","CHSY1","ADAMTS12","PKDCC","TGFB1","TSKU","COL11A1","BMP2","WNT10B","EFEMP1",…
	GOBP_SKELETAL_SYSTEM_MORPHOGENESIS	184	-2.069	0.0038	["EIF4A3","FGR","SMAD3","SATB2","ROR2","PDGFRA","SIX4","HOXA2","SOX6","ZFAND5","CYP26B1","NPPC","MGP","THRA","MMP2","FBN2","MTHFD1L","GLG1","GRHL2","HOXA5","FMN1","SHOX2","SIX1","CDX1","CHST11","BMP1","BMP4","CHAD","OSR2","RYK","SOX9","HHIP","RIPPLY2","SCX","WNT7A","FREM1","SFRP1","SFRP2","TBX1","WNT9B","SFRP4","MEGF8","FUZ","FGFR3","COL2A1","CHSY1","DHRS3","ALPL","TSKU","SKI","COL11A1","TGFB3","…
	GOBP_BONE_MORPHOGENESIS	75	-2.0622	0.004	["TMEM107","COL27A1","FGF18","TRIP11","CER1","BMPR2","FOXC1","TGFBR2","CYP26B1","NPPC","GLG1","COMP","SHOX2","CDX1","BMP4","OSR2","SOX9","RIPPLY2","SCX","FREM1","SFRP2","SFRP4","MEGF8","FGFR3","COL2A1","CHSY1","DHRS3","ALPL","TSKU","SKI","INSIG1","TGFB3","MSX1","GLI3","COL13A1","GNAS","AXIN2","ANXA6","EXT1","HOXA11","INPPL1","SP5","LRP6","LTBP3","LTF","ZMPSTE24","MATN1","MEF2D","MMP13","MMP16","M…
	GOBP_BONE_DEVELOPMENT	165	-2.2796	0.0005	["TYROBP","TAL1","SULF2","CYP26B1","NPPC","FBN1","GLG1","RGN","RHOA","SHOX2","SH2B3","LRRC17","CDX1","BMP4","SEMA4D","CHAD","OSR2","SLC38A10","SPNS2","SOX9","SLC9B2","SRF","RIPPLY2","SCX","FREM1","SULF1","ASXL1","SFRP2","EPYC","SFRP4","DCHS1","MEGF8","RANBP3L","FGFR3","COL2A1","CHSY1","FLI1","SRC","DHRS3","ALPL","TSKU","SKI","IFT172","BMP2","TGFB3","GH1","LRRK1","FOXP1","COL13A1","GNAS","SIGLEC15…
	GOBP_REGULATION_OF_OSSIFICATION	90	-1.9561	0.0086	["CCN1","RBPJ","ANO6","RFLNB","AHSG","SMAD6","SMAD7","SMAD3","ALOX5","BMP7","GATA1","TRPM4","BMPR1A","GPM6B","BMPR2","EGR2","SOX11","TGFB2","HIF1A","NBR1","MGP","MAPK14","NELL1","ATP2B1","OMD","MAPK3","FBN2","PTGER4","SIX2","LRP4","BMP2K","TXLNG","TAC1","MDK","ANKH","COMP","INTU","SOST","ISG15","P2RX7","ENPP1","BMP4","SLC8A1","OSR2","SOX9","DKK1","SFRP1","KREMEN1","ADGRV1","PBX1","CHSY1","PKDCC",…
	GOBP_ENDOCHONDRAL_BONE_MORPHOGENESIS	45	-2.1184	0.0027	["COL2A1","ALPL","TSKU","COL27A1","FGF18","TRIP11","COL13A1","GNAS","CER1","AXIN2","ANXA6","EXT1","HOXA11","INPPL1","BMPR2","FOXC1","TGFBR2","ZMPSTE24","MATN1","MEF2D","NPPC","MMP16","SMPD3","NAB1","NAB2","SERPINH1","PEX7","COL1A1","COMP","DLX5","IFT80","SHOX2","RARG","MEF2C","TRPV4","BMP4","MMP14","BMP6","BMPR1B","SOX9","STC1","SCX","TEK","THBS3","FGFR3"]
	GOBP_BONE_MINERALIZATION	97	-1.943	0.0091	["ANO6","AHSG","FGR","SBNO2","SMAD3","ROR2","CLEC3B","ALOX5","ALOX15","GATA1","TRPM4","GPM6B","LGR4","IBSP","ATF4","NBR1","MGP","NELL1","ATP2B1","OMD","FBN2","BMP2K","TXLNG","ANKH","ERCC2","SLC24A3","PTHLH","ISG15","BMP4","EIF2AK3","SLC8A1","OSR2","KLF10","ASPN","SOX9","TUFT1","WNT11","ADGRV1","COL1A2","FGFR3","PKDCC","TGFB1","ACVR2A","BMP2","TGFB3","WNT10B","ACVR2B","MINPP1","ZBTB40","SNX10","AX…
	GOBP_POSITIVE_REGULATION_OF_BONE_MINERALIZATION	34	-1.9552	0.0085	["CCN1","ANO6","PKDCC","TGFB1","ACVR2A","SMAD3","BMP2","TGFB3","WNT10B","ACVR2B","ALOX5","BMP7","BMPR1A","GPM6B","BMPR2","LTF","KL","NELL1","ADRB2","ATP2B1","OSR1","FBN2","ACVR1","ISG15","P2RX7","MEF2C","PTN","BMP4","SLC8A1","OSR2","BMP6","BMPR1B","TFAP2A","ADGRV1"]
	GOBP_OSSIFICATION	332	-2.1513	0.0021	["RBPJ","PENK","SP3","SMAD3","TRAF6","ROR2","MYBBP1A","CLEC3B","RUNX3","GATA1","TRPM4","WNT7B","LGR4","ATF4","EPHA2","THRA","RUNX1","CBFB","SYNCRIP","FBN2","PSMC2","NPNT","TNF","ERCC2","FBL","TNC","MEN1","CITED1","EIF2AK3","HNRNPU","ASPN","DKK1","SCX","GTPBP4","SFRP1","SFRP2","IL6ST","DCHS1","COL1A2","RSL1D1","COL2A1","DHRS3","ALYREF","TGFB1","CASR","COL5A2","SKI","COL11A1","BMP2","TGFB3","WNT10B…
	GOBP_POSITIVE_REGULATION_OF_OSSIFICATION	42	-2.0776	0.0037	["CCN1","ANO6","PKDCC","TGFB1","ACVR2A","SMAD3","BMP2","TGFB3","WNT10B","ACVR2B","ALOX5","WNT5A","BMP7","BMPR1A","GPM6B","BMPR2","SOX11","TGFB2","LTF","KL","NELL1","ADRB2","ATP2B1","OSR1","FBN2","ACVR1","TAC1","NIPBL","ISG15","P2RX7","MEF2C","PTN","BMP4","SLC8A1","OSR2","PTPN11","BMP6","ZBTB16","BMPR1B","TOB2","TFAP2A","ADGRV1"]
	GOBP_SKELETAL_SYSTEM_DEVELOPMENT	421	-2.0163	0.0057	["SP3","TYROBP","WNT7B","ZFAND5","RUNX1","ACVRL1","TCOF1","EIF2AK3","SCX","SULF1","GDF11","DCHS1","COL1A2","COL2A1","COL3A1","COL5A2","SKI","COL11A1","BMP2","COL11A2","EFEMP1","COL13A1","CHADL","WNT5A","WNT5B","EXT1","CCN4","FOXC2","LUM","CNMD","SERPINH1","OSR1","FST","WNT9A","SBDS","HOXB3","TCF15","NLE1","GSC","TLE5","PCGF2","FRZB","CHI3L1","CHD7","SIX2","HEXB","MDK","HYAL3","WFIKKN2","COMP","RP…
Cellular and protein localization	GOBP_INNER_MITOCHONDRIAL_MEMBRANE_ORGANIZATION	44	-2.4523	0	["ADCK1","PINK1","SPG7","TAZ","GHITM","UQCC3","DMAC2L","CHCHD10","APOO","MAIP1","OMA1","MTX2","CHCHD6","IMMT","SAMM50","MICOS13","TMEM11","APOOL","ROMO1","TIMM29","TOMM70","TIMM10","TIMM8B","TIMM22","ATP5F1A","ATP5F1C","NDUFA13","HSPA9","ATP5MG","MTX3","LETM1","ATP5F1D","MTX1","ATP5PB","ATP5MC1","OPA1","ATP5MC2","ATP5MC3","ATP5ME","CHCHD3","ATP5PF","ATP5PO","DNAJC11","AGK"]
	GOBP_RESPIRATORY_ELECTRON_TRANSPORT_CHAIN	80	-2.5695	0	["COX15","CYC1","DGUOK","DLD","ISCU","MYBBP1A","AFG1L","GHITM","UQCRQ","DNAJC15","UQCR10","NDUFA1","NDUFA2","NDUFA5","NDUFA6","NDUFA8","NDUFA9","NDUFA10","NDUFAB1","SLC25A13","NDUFB2","PPARGC1A","NDUFB3","ETFRF1","NDUFB4","ETFA","NDUFB5","ETFB","NDUFB6","ETFDH","NDUFB8","GPD1","NDUFB9","GPD2","NDUFB10","NDUFC2","SDHB","NDUFS1","SLC25A22","NDUFS2","AIFM2","NDUFS3","SLC25A12","NDUFV1","NDUFS4","NDU…
	GOBP_ESTABLISHMENT_OF_PROTEIN_LOCALIZATION_TO_ORGANELLE	466	-2.1424	0.0023	["HACL1","DECR2","TSPAN17","AP3M1","SYK","VPS41","CACNG5","CACNG4","NUDT7","ACAA1","PIK3R4","HPCA","IL10RA","ITGB3","GSTK1","NUDT19","LAMP1","M6PR","NEDD4","CALY","ACOX1","VPS36","VPS28","RPL35","NAGPA","HAO2","PIPOX","PHYH","HAO1","NEURL1B","CROT","VPS37C","PECR","CACNG8","SCP2","SNX16","USP46","SNAP25","UBE2D2","GNPTAB","TPR","VPS37B","DKC1","STAM","ELAVL1","NCOA4","ACOX2","ACOX3","TSPAN10","TA…
	GOBP_ESTABLISHMENT_OF_PROTEIN_LOCALIZATION_TO_CHROMOSOME	21	-2.1253	0.0025	["CCT4","ACD","TERF1","CCT8","WRAP53","TERT","DKC1","POT1","PIH1D1","SGF29","NIPBL","LRWD1","RUVBL2","CCT5","TCP1","CCT3","NABP2","ATM","ATR","SPIDR","CCT7"]
	GOBP_ESTABLISHMENT_OF_PROTEIN_LOCALIZATION_TO_MEMBRANE	257	-1.9949	0.0065	["PDZK1","ZDHHC4","GRIPAP1","RSC1A1","KIF13A","BRAF","STX3","ZDHHC14","C16ORF70","GRIP2","HPCA","AMN","ZDHHC18","ERBB2","MICALL1","BLZF1","YIF1B","RAB11B","AKAP5","PREPL","TCAF1","ARHGAP44","RPL35","VPS37C","SNAP25","VPS37B","AKT2","NCF1","MACF1","SDCBP","NECTIN3","GRIN3B","PRKCI","RTP1","RPSA","EMC1","EMC10","EMC9","EMC4","EMC3","SAMM50","EMC7","REEP1","EXOC4","GET1","COX18","MMGT1","EMC2","OXA1…
	GOBP_MITOCHONDRIAL_TRANSPORT	207	-2.5338	0	["CHCHD4","SAMM50","COX18","TIMM21","OXA1L","BCS1L","IMMP2L","AIFM1","SLC25A13","SLC25A22","SLC25A12","BCAP31","MRPL18","SLC25A15","TIMM17B","MICU1","TIMM17A","TOMM40","TIMM44","SFXN2","SFXN4","SLC25A29","DNAJC19","GRPEL2","CPT1A","CPT1B","CPT2","MICU2","MPC2","SLC25A41","MICU3","SLC25A4","SLC25A6","ACACA","HSPD1","PAM16","SLC25A37","PRKAG2","TOMM7","SLC25A38","MCUB","SLC25A36","PRKAA2","PRKAB2",…
	GOBP_PROTEIN_LOCALIZATION_TO_MITOCHONDRION	112	-2.2266	0.001	["TIMM17B","TIMM17A","TOMM40","TIMM44","DNAJC19","GRPEL2","SLC25A6","HSPD1","PAM16","TOMM7","DDIT3","RNF186","DNLZ","HSP90AA1","TOMM40L","TOMM20","SAE1","HUWE1","ARIH2","HAX1","PITRM1","TOMM34","UBE2J2","CSNK2A2","C11ORF65","IMMP1L","ABLIM3","PMPCA","SIRT4","FBXO7","HSPA1L","LMAN1","MIPEP","PRKN","FIS1","SH3GLB1","GDAP1","LEPROT","FBXW7","CHCHD4","VPS11","SAMM50","MFF","RHOU","COX18","RAC2","UBL5…
	GOBP_RIBONUCLEOSIDE_TRIPHOSPHATE_BIOSYNTHETIC_PROCESS	50	-2.0594	0.0041	["ENO1","DGUOK","IMPDH1","AK4","CTPS1","NME7","UCK2","NME9","NME1","DMAC2L","NME2","UCK1","NME4","CTPS2","STOML2","NME5","CAD","NUDT2","SLC25A13","PPARGC1A","PRKAG2","LDHC","SLC25A12","ATP5F1A","ATP5F1C","ATP5F1D","ATP5PB","ATP5MC1","ATP5MC2","ATP5MC3","ATP5ME","ATP5PF","ATP6V1A","ATP5PO","PKLR","TGFB1","PINK1","ANTKMT","TREM2","PPARA","PID1","VCP","UQCC3","SPHK2","NME6","TMSB4X","VPS9D1","ATP5MG…
	GOBP_IMPORT_INTO_NUCLEUS	139	-2.1094	0.003	["IPO4","JUP","SYK","CD36","SNUPN","SMAD3","IPO13","CDH1","ZPR1","UBR5","PPP3CA","HNRNPA1","DDX20","PRICKLE1","TPR","ELAVL1","GEMIN5","TARDBP","BMP4","HSP90AB1","SMO","FERMT1","TNPO1","GEMIN8","TGFB1","HTATIP2","BACH2","SNRPB","PRKCD","SNRPD1","SNRPD2","SNRPE","SNRPF","SNRPG","FAM53B","PHB2","GEMIN7","GEMIN6","NUP88","PSEN1","GEMIN2","GEMIN4","BAG3","NUP50","FLNA","NUP35","RPAIN","STAT3","EIF4ENI…
	GOBP_ATP_SYNTHESIS_COUPLED_PROTON_TRANSPORT	17	-2.1492	0.0021	["ANTKMT","VPS9D1","DMAC2L","ATP5F1A","ATP5F1C","STOML2","ATP5MG","ATP5F1D","ATP5PB","ATP5MC1","ATP5MC2","ATP5MC3","ATP5ME","ATPSCKMT","ATP5PF","ATP6V1A","ATP5PO"]
	GOBP_MITOCHONDRIAL_MEMBRANE_ORGANIZATION	105	-2.6338	0	["RCC1L","HSP90AA1","OMA1","SAMM50","COX18","OXA1L","NOL3","BCS1L","PPIF","ATP5MG","GHITM","DMAC2L","CHCHD10","ACAA2","MTX2","YWHAQ","IMMT","MICOS13","CNP","ATF2","APOOL","ROMO1","E2F1","CLN8","EYA2","PPP1R13B","TIMM10","TIMM8B","BLOC1S2","TMEM102","TMEM14A","SLC25A5","GSK3B","TIMM22","ATP5F1A","HK2","ATP5F1C","HSPA4","NDUFA13","HSPA9","MTX3","LETM1","ATP5F1D","MTX1","ATP5PB","NMT1","ATP5MC1","OP…
	GOBP_NUCLEAR_EXPORT	164	-1.9546	0.0085	["EIF4A3","EIF4E","NEMF","NCBP2","XPO5","SLU7","PPM1A","GLE1","HNRNPA1","CPSF6","DHX9","NOP9","CPSF4","TPR","SMURF1","RRS1","NCBP1","DDX39A","SUPT6H","SRRM1","POLR2D","RANBP3L","ALYREF","TGFB1","ALKBH5","NRDE2","SRSF5","SRSF6","U2AF2","HNRNPA2B1","RNPS1","CALR","EIF6","DDX39B","NPM1","CAMK1","NUP88","CASC3","RAPGEF3","SMG1","RBM15B","SMG6","GAS6","NMD3","SMG5","NSUN2","SRSF9","UPF2","YTHDC1","XPO…
	GOBP_RIBONUCLEOSIDE_TRIPHOSPHATE_METABOLIC_PROCESS	62	-2.0227	0.0054	["ENO1","DGUOK","IMPDH1","AK4","CTPS1","GTPBP1","NME7","UCK2","NME9","NME1","DMAC2L","NME2","UCK1","NME4","CTPS2","STOML2","NME5","CAD","NUDT2","SLC25A13","PPARGC1A","PRKAG2","LDHC","SLC25A12","ATP5F1A","ATP5F1C","GNAI3","ATP5F1D","ATP5PB","ATP5MC1","OPA1","ATP5MC2","ATP5MC3","ATP5ME","ATP5PF","ATP6V1A","ATP5PO","MFN1","PKLR","TGFB1","PINK1","ANTKMT","TREM2","PPARA","PID1","RHOQ","ITPA","VCP","AK…
	GOBP_AEROBIC_RESPIRATION	68	-2.2095	0.0013	["COX15","IDE","IDH1","IDH2","DLD","IDH3A","IDH3G","IREB2","MDH1","MDH2","FXN","AFG1L","ACO1","ACO2","PDHA1","PDHB","UQCR10","FAHD1","CAT","SUCLG2","SUCLG1","SUCLA2","HIF1A","SDHB","IDH3B","MTFR1L","ME2","NDUFS8","OGDH","ATP5F1D","CYCS","PANK2","SDHC","SDHD","SHMT2","BNIP3","SURF1","UQCRC1","DHTKD1","UQCRC2","VCP","OGDHL","COX4I2","ACTN3","NOP53","COX7A2L","COX5A","MTFR1","MTFR2","CBFA2T3","OXA1L…
	GOBP_OXIDATIVE_PHOSPHORYLATION	100	-2.8356	0	["PPIF","ATP5MG","PARK7","NDUFA11","COX4I1","COX5B","COX6A1","COX6A2","ATPSCKMT","COX7A2","COX7B","COX7C","COX8A","COX10","COX15","CYC1","DGUOK","DLD","PDE12","AK4","ABCD1","ISCU","FXN","AFG1L","NIPSNAP2","NUPR1","GHITM","UQCRQ","DMAC2L","DNAJC15","UQCR10","STOML2","CHCHD10","MSH2","MYOG","NDUFA1","NDUFA2","NDUFA5","NDUFA6","NDUFA8","NDUFA9","NDUFA10","NDUFAB1","NDUFB2","NDUFB3","NDUFB4","NDUFB5"…
	GOBP_NUCLEAR_TRANSPORT	287	-2.0501	0.0044	["IPO4","EIF4E","JUP","SYK","SMAD3","NCBP2","XPO5","UBR5","PPM1A","BANF1","GLE1","NEDD4","NOP9","TPR","ELAVL1","TARDBP","CITED1","RRS1","FERMT1","DDX39A","TNPO1","SRRM1","ALYREF","TGFB1","HTATIP2","ALKBH5","BACH2","NRDE2","PPP1CC","U2AF2","PRKCD","RNPS1","HMGA1","EIF6","FAM53B","NPM1","NUP88","CASC3","GEMIN4","SMG1","RBM15B","SMG6","GAS6","NMD3","SMG5","UPF2","RGS14","ANKRD54","XPO7","XPO6","RSRC…
	GOBP_PROTEIN_LOCALIZATION_TO_CHROMOSOME_TELOMERIC_REGION	26	-2.1596	0.0019	["TERF1","TERF2","TERT","POT1","TNKS2","TPP1","GNL3","XRCC5","TINF2","TNKS","PINX1","NABP2","TERF2IP","CCT7","CCT4","ACD","CCT8","WRAP53","DKC1","ATRX","CCT5","TCP1","CCT3","ATM","ATR","GNL3L"]
	GOBP_GENERATION_OF_PRECURSOR_METABOLITES_AND_ENERGY	418	-2.0245	0.0053	["MYBBP1A","PHLDA2","MTOR","ACOX1","PPP1CA","CROT","TPR","MRAP2","AGL","AKT2","ADGRF5","PASK","G6PC","GAA","GBE1","GNMT","GYG1","GYS1","GYS2","IL6ST","IRS1","ACADVL","NHLRC1","KHK","LEPR","MT3","PHKA1","PHKA2","PHKB","PHKG1","PHKG2","PPP1CC","PPP1R1A","PPP1R3A","PPP1R3C","PPP1R3D","PGM2","SELENOS","PYGB","PYGL","PYGM","PPP1R3G","NOP53","UGP2","PPP1R3B","STK40","EIF6","IRS2","PER2","GYG2","PPP1R3F…
	GOBP_PROTEIN_LOCALIZATION_TO_NUCLEUS	237	-2.2876	0.0005	["IPO4","JUP","SYK","SMAD3","MEPCE","UBR5","PIN1","TBRG1","TPR","DKC1","LATS2","ELAVL1","TARDBP","EIF2AK3","RRS1","HNRNPU","FERMT1","TNPO1","SRC","TGFB1","TERT","KAT7","GLUL","PRKCD","LATS1","NOP53","FAM53B","NUP88","NVL","NMD3","WRN","RPAIN","EIF4ENIF1","LIF","HEATR3","TOPORS","NOL8","CDKN1A","ZC3H12A","NUTF2","MCRS1","MAPK14","IPO8","IPO7","LAMTOR5","CCT7","CCT4","TXNIP","CCT8","SIX2","PKIG","A…
	GOBP_PROTEIN_TARGETING_TO_MITOCHONDRION	81	-2.311	0.0005	["TIMM17B","TIMM17A","TOMM40","TIMM44","DNAJC15","DNAJC19","GRPEL2","SLC25A6","HSPD1","PAM16","ROMO1","TOMM7","TIMM10","TIMM8B","TIMM22","HSPA4","NDUFA13","DNLZ","HSP90AA1","TOMM40L","BCAP31","AGK","TOMM20","SAE1","HUWE1","ARIH2","PINK1","HAX1","PITRM1","BNIP3L","TOMM34","UBE2J2","CSNK2A2","C11ORF65","IMMP1L","ABLIM3","PMPCA","SIRT4","FBXO7","HSPA1L","LMAN1","MIPEP","PRKN","FIS1","SH3GLB1","GDAP1…
	GOBP_REGULATION_OF_MITOCHONDRIAL_MEMBRANE_PERMEABILITY	49	-2.1347	0.0023	["CHCHD10","ACAA2","YWHAQ","CNP","ATF2","E2F1","EYA2","PPP1R13B","BLOC1S2","TMEM102","TMEM14A","SLC25A5","GSK3B","HK2","NMT1","PMAIP1","SLC35F6","RHOT1","MAPK8","BAD","BCL2L1","SLC9A1","BNIP3","BNIP3L","BOK","SPG7","DYNLT1","TFDP1","TFDP2","TP53","TP53BP2","TP73","VDAC2","YWHAB","YWHAG","YWHAH","YWHAZ","ZNF205","MUL1","CAMK2A","CASP8","ALKBH7","TP63","HIP1R","BMF","STPG1","ATP5IF1","NOL3","PPIF"]
	GOBP_PROTEIN_LOCALIZATION_TO_ENDOPLASMIC_RETICULUM	106	-2.5595	0	["PPP1R15A","RPL35","RPSA","SEC61B","SEC63","ZFAND2B","SEC61A1","SEC61A2","RPL4","RPL13","RPL15","RPL18","RPL19","RPL21","RPL22","RPL28","RPL29","RPL31","RPL34","RPL37","RPLP2","RPS3","RPS3A","RPS4X","RPS11","RPS12","RPS13","RPS15A","RPS18","RPS20","RPS23","SRP9","SRP14","SRP19","SRP54","SRP68","SRPRA","SSR3","SEC62","RPL23","TRAM2","RPL3","RAB10","CHMP4B","RPL5","RAB3GAP1","RPL6","SEC61G","RPL7"…
	GOBP_REGULATION_OF_MEMBRANE_PERMEABILITY	57	-2.0446	0.0045	["MTOR","CHCHD10","F11R","ACAA2","YWHAQ","CNP","ATF2","E2F1","EYA2","PPP1R13B","BLOC1S2","TMEM102","LAPTM5","TMEM14A","SLC25A5","TMIGD1","GSK3B","LAPTM4B","HK2","NMT1","PMAIP1","SLC35F6","RHOT1","MAPK8","BAD","MT3","BCL2L1","SLC9A1","BNIP3","BNIP3L","BOK","SPG7","DYNLT1","TFDP1","TFDP2","TP53","TP53BP2","TP73","VDAC2","YWHAB","CLDN3","YWHAG","YWHAH","YWHAZ","ZNF205","MUL1","CAMK2A","CASP8","ALKBH…
	GOBP_REGULATION_OF_CELLULAR_PROTEIN_LOCALIZATION	458	-1.9798	0.0072	["CCDC88A","TYROBP","HPCA","ITGB3","VPS28","NDEL1","USP46","TNF","TPR","DKC1","TARDBP","ATAD1","MRAP2","AKT2","NUMB","EIF2AK3","DAB2","GCC2","NHLRC1","EPHB2","VCPIP1","TERT","GLUL","PRKCD","WNT5A","PRKCI","PTPN1","PRR5L","NVL","CLIP3","NMD3","ROCK2","RANGRF","MAP2","NUMA1","RAMP3","MSN","OPHN1","ZDHHC7","GHSR","DNAJC27","ACTB","SIRT7","PTPN14","KCNJ11","XPO4","ADAM10","GNL3L","LIF","ZC3H12A","CDH…
	GOBP_RIBOSE_PHOSPHATE_BIOSYNTHETIC_PROCESS	155	-1.9736	0.0074	["SLC26A2","AMPD1","AMPD2","SLC35B2","AMPD3","HPRT1","IMPDH1","ATIC","CMPK1","RFK","PRPS2","UCK2","UMPS","HSD17B12","UPP1","UCK1","GMPS","NPPC","MPC2","ACACA","PRKAG2","SLC25A1","ACAT1","ACSS2","TGFB1","TKT","ACSS1","AK3","PYGL","NME6","NPR2","DHODH","PPAT","ATP5MG","PAPSS2","PAPSS1","ATPSCKMT","DLAT","PARP1","ACLY","ENO1","DGUOK","DLD","AK1","PDK1","PDK3","AK4","CTPS1","NME7","NME9","PDHA1","NME…
	GOBP_ESTABLISHMENT_OF_PROTEIN_LOCALIZATION_TO_ENDOPLASMIC_RETICULUM	83	-2.5619	0	["SEC61A1","SEC61A2","RPL4","RPL13","RPL15","RPL18","RPL19","RPL21","RPL22","RPL28","RPL29","RPL31","RPL34","RPL37","RPLP2","RPS3","RPS3A","RPS4X","RPS11","RPS12","RPS13","RPS15A","RPL35","RPS18","RPS20","RPS23","SRP9","SRP14","SRP19","SRP54","SRP68","SRPRA","SSR3","SEC62","RPL23","TRAM2","RPL3","RAB10","CHMP4B","RPL5","RAB3GAP1","RPL6","SEC61G","RPL7","RAB3GAP2","RPL7A","SPCS1","RPL10","CHMP4A",…
	GOBP_MITOCHONDRIAL_CALCIUM_ION_TRANSMEMBRANE_TRANSPORT	22	-1.9655	0.0079	["BHLHA15","MCUB","SPG7","PSEN2","MICU1","MCUR1","SLC25A23","PMPCA","PMPCB","STOML2","LETM1","VDAC1","MAIP1","SLC8B1","OPA1","SLC8A3","MICU2","PHB2","MICU3","MCU","SMDT1","PHB"]
	GOBP_CRISTAE_FORMATION	28	-2.212	0.0012	["ADCK1","PINK1","SPG7","TAZ","UQCC3","DMAC2L","CHCHD10","APOO","OMA1","CHCHD6","IMMT","SAMM50","MICOS13","APOOL","ATP5F1A","ATP5F1C","ATP5MG","LETM1","ATP5F1D","ATP5PB","ATP5MC1","ATP5MC2","ATP5MC3","ATP5ME","CHCHD3","ATP5PF","ATP5PO","DNAJC11"]
	GOBP_ATP_METABOLIC_PROCESS	238	-2.5046	0	["TPR","TGFB1","EIF6","NUP88","SLC25A13","PPARGC1A","GPD1","SLC25A12","PRKAG2","PRKAA2","FIS1","PSEN1","TSPO","PPIF","ATP5MG","NUP50","PARK7","CLPX","NDUFA11","NUP42","COX4I1","NUDT5","COX5B","SLC2A6","COX6A1","TREX1","COX6A2","SLC25A25","ATPSCKMT","ADCYAP1","COX7A2","NUP35","COX7B","COX7C","PARP1","COX8A","CTNS","COX10","PRXL2C","COX15","ENO1","CYC1","ENO2","DGUOK","ENO3","DLD","AK1","PDE12","EP…
	GOBP_ENERGY_DERIVATION_BY_OXIDATION_OF_ORGANIC_COMPOUNDS	218	-2.2239	0.0011	["MYBBP1A","GFPT2","PHLDA2","MTOR","CYP1A2","PPP1CA","IDH3B","ME2","MRAP2","AGL","AKT2","ADGRF5","PASK","G6PC","GAA","GBE1","GNMT","GYG1","GYS1","GYS2","IL6ST","IRS1","ACADVL","NHLRC1","KHK","LEPR","MT3","PHKA1","PHKA2","PHKB","PHKG1","PHKG2","PPP1CC","PPP1R1A","PPP1R3A","PPP1R3C","PPP1R3D","PGM2","SELENOS","PYGB","PYGL","PYGM","PPP1R3G","NOP53","UGP2","PPP1R3B","STK40","IRS2","PER2","GYG2","PPP1…
	GOBP_MITOCHONDRIAL_ATP_SYNTHESIS_COUPLED_PROTON_TRANSPORT	15	-2.1032	0.003	["ANTKMT","DMAC2L","ATP5F1A","ATP5F1C","STOML2","ATP5MG","ATP5F1D","ATP5PB","ATP5MC1","ATP5MC2","ATP5MC3","ATP5ME","ATPSCKMT","ATP5PF","ATP5PO"]
	GOBP_PROTEIN_INSERTION_INTO_MEMBRANE	52	-2.1633	0.002	["YWHAQ","ROMO1","E2F1","TRAM2","PPP1R13B","TIMM10","TIMM8B","TIMM22","HSPA4","NDUFA13","HSP90AA1","GET3","NMT1","SGTA","PMAIP1","AGK","MAPK8","BAD","TFDP1","TFDP2","TP53","TP53BP2","TP73","YWHAB","YWHAG","YWHAH","YWHAZ","MAIP1","GRIN3B","RTP1","EMC1","EMC10","CASP8","EMC9","EMC4","EMC3","SAMM50","EMC7","TP63","REEP1","GET1","COX18","BMF","MMGT1","EMC2","TIMM29","PDCD5","OXA1L","TOMM70","EGFR","B…
	GOBP_MITOCHONDRIAL_TRANSMEMBRANE_TRANSPORT	88	-2.536	0	["SLC25A15","TIMM17B","MICU1","TIMM17A","TOMM40","DMAC2L","TIMM44","DNAJC15","SFXN2","SFXN4","STOML2","SLC25A29","DNAJC19","GRPEL2","CPT1A","CPT1B","CPT2","MICU2","MPC2","SLC25A41","MICU3","SLC25A4","SLC25A13","SLC25A6","ACACA","HSPD1","PAM16","SLC25A37","PRKAG2","ROMO1","TOMM7","SLC25A38","MCUB","SLC25A36","SLC25A22","PRKAA2","PRKAB2","SLC25A12","PSEN2","MRS2","MID1IP1","MCUR1","SLC25A5","SLC39A…
	GOBP_PROTEIN_IMPORT_INTO_MITOCHONDRIAL_MATRIX	16	-2.1144	0.0027	["PAM16","TOMM20","ROMO1","TOMM7","TIMM21","TIMM50","TOMM70","TIMM17B","TIMM17A","TOMM40","TIMM44","DNAJC15","DNLZ","DNAJC19","GRPEL2","TOMM40L"]
	GOBP_NADH_METABOLIC_PROCESS	38	-2.1033	0.0031	["ENO1","ENO2","ENO3","PKLR","MDH1","FOXK1","MDH2","ALDOB","ALDOC","TP53","VCP","TIGAR","GAPDHS","ACTN3","NUDT13","GCK","PCK2","GPI","PGM2L1","BPGM","HK1","TPI1","HK3","NUDT12","ADPGK","GPD1","FOXK2","GPD2","SLC25A12","NQO1","HK2","PFKL","PFKM","PFKP","MDH1B","PGAM1","PGAM2","PGK1"]
	GOBP_PROTEIN_IMPORT	165	-2.1425	0.0023	["IPO4","JUP","SYK","CD36","SNUPN","SMAD3","IPO13","CDH1","ZPR1","UBR5","TIMM17B","TIMM17A","TOMM40","TIMM44","PPP3CA","DNAJC19","GRPEL2","PRICKLE1","HSPD1","PAM16","TOMM7","TPR","ELAVL1","TARDBP","DNLZ","HSP90AA1","BMP4","HSP90AB1","SMO","FERMT1","TNPO1","TOMM40L","TOMM20","TGFB1","PRKCD","FAM53B","PHB2","CLU","CHCHD4","NUP88","SAMM50","PSEN1","PEX7","TIMM21","LAMP2","BAG3","NUP50","FLNA","AIFM1…
	GOBP_ATP_SYNTHESIS_COUPLED_ELECTRON_TRANSPORT	65	-2.7377	0	["COX15","CYC1","DGUOK","DLD","ISCU","AFG1L","GHITM","UQCRQ","DNAJC15","UQCR10","NDUFA1","NDUFA2","NDUFA5","NDUFA6","NDUFA8","NDUFA9","NDUFA10","NDUFAB1","NDUFB2","NDUFB3","NDUFB4","NDUFB5","NDUFB6","NDUFB8","NDUFB9","NDUFB10","NDUFC2","NDUFS1","NDUFS2","NDUFS3","NDUFV1","NDUFS4","NDUFS5","NDUFS6","NDUFS8","NDUFV2","NDUFA13","NDUFAF1","CYCS","NDUFB11","COQ9","SDHC","SDHD","PINK1","SNCA","TAZ","UQ…
	GOBP_ELECTRON_TRANSPORT_CHAIN	129	-2.46	0	["MYBBP1A","AKR1A1","ADH5","COX11","CYB5A","CYB561","CYBA","CYP1A2","CYP19A1","ALDH2","FDX1","AKR1B1","HAAO","PHGDH","DHDH","GLDC","GPX2","GSR","DMGDH","AOC2","AOX1","IDH3B","IDO1","LOXL2","MAOB","ME1","ME2","ASPH","NCF2","NQO2","NOX4","NDUFA4L2","WDR93","CIAPIN1","QDPR","NCF1","XDH","STEAP4","CYB5B","C15ORF48","DEGS1","AKR7A2","RDH16","HSD17B6","ALDH4A1","P4HA2","DHRS3","PARK7","NDUFA11","COX4I1…
	GOBP_MITOCHONDRION_ORGANIZATION	415	-2.4448	0	["TERT","TFB1M","SIRT7","PPARGC1A","AIFM2","BCAP31","TFB2M","DNA2","TIMM17B","TIMM17A","TOMM40","TIMM44","DNAJC19","GRPEL2","SLC25A4","SLC25A6","HSPD1","PAM16","TOMM7","SLC25A36","DNLZ","HSP90AA1","VDAC1","TOMM40L","MCU","TOMM20","SAE1","HUWE1","ARIH2","HAX1","PITRM1","TOMM34","UBE2J2","CSNK2A2","C11ORF65","IMMP1L","ABLIM3","PMPCA","SIRT4","FBXO7","HSPA1L","LMAN1","MIPEP","PRKN","FIS1","SH3GLB1",…
	GOBP_COTRANSLATIONAL_PROTEIN_TARGETING_TO_MEMBRANE	69	-2.7123	0	["SEC61A1","SEC61A2","RPL4","RPL13","RPL15","RPL18","RPL19","RPL21","RPL22","RPL28","RPL29","RPL31","RPL34","RPL37","RPLP2","RPS3","RPS3A","RPS4X","RPS11","RPS12","RPS13","RPS15A","RPL35","RPS18","RPS20","RPS23","SIL1","SRP9","SRP14","SRP19","SRP54","SRP68","SRPRA","SSR1","SSR2","SSR3","SEC62","RPL23","TRAM2","RPL3","RPL5","RPL6","RPL7","RPL7A","RPL10","RPL11","RPL23A","RPL24","RPL26","RPL27","RP…
	GOBP_PROTEIN_TRANSMEMBRANE_TRANSPORT	48	-2.1554	0.0021	["SEC61A1","TOMM20","SEC61A2","TIMM17B","TIMM17A","TOMM40","TIMM44","DNAJC15","DNAJC19","GRPEL2","CLU","HSPA8","CHCHD4","SRP54","HSPD1","PAM16","TMED10","ABCA1","PEX7","ROMO1","TOMM7","SEC62","PEX5L","TIMM21","PEX1","TRAM2","PEX6","TIMM50","PEX12","PEX13","TOMM70","PEX2","PEX5","RTN2","LONP2","SEC61G","PEX16","C2CD5","TIMM22","HSPA5","DNLZ","AKT2","AIFM1","TOMM40L","PEX14","SEC61B","SEC63","ZFAND…
	GOBP_POSITIVE_REGULATION_OF_DNA_METABOLIC_PROCESS	165	-1.9608	0.0083	["APLF","TERF2","EYA4","EYA1","EYA3","PDGFB","PARP3","FANCB","PDGFRB","MAPKAPK5","FGF2","MAPK15","FAM168A","FGFR4","PARM1","PTGES3","PRKD2","TP53BP1","AURKB","HNRNPA1","MAP3K4","NABP2","MYC","SLX4","TMEM161A","PKIB","MGMT","PRKCQ","DHX9","MAPK3","EXOSC6","MAP2K7","NUDT16","NPAS2","ACD","DKC1","HMBOX1","ERCC2","SHLD2","UBE2V2","GRHL2","ARRB2","ZCWPW1","FUS","HSP90AA1","HSP90AB1","HNRNPD","SLF2","A…
	GOBP_MITOCHONDRIAL_RESPIRATORY_CHAIN_COMPLEX_ASSEMBLY	70	-2.7409	0	["NDUFA1","NDUFA2","NDUFA5","NDUFA6","NDUFA8","NDUFA9","NDUFA10","NDUFAB1","NDUFB2","NDUFB3","NDUFB4","NDUFB5","NDUFB6","NDUFB8","NDUFB9","NDUFB10","NDUFC2","NDUFS1","NDUFS2","NDUFS3","NDUFV1","NDUFS4","NDUFS5","NDUFS6","NDUFS8","NDUFV2","NDUFA13","NDUFAF1","NDUFB11","SURF1","TAZ","UQCRFS1","UQCC3","SLC25A33","PET100","COX17","OMA1","CHCHD4","NDUFAF6","SAMM50","NDUFAF3","NDUFAF8","COX18","ACAD9",…
	GOBP_NADH_DEHYDROGENASE_COMPLEX_ASSEMBLY	49	-2.7178	0	["NDUFA1","NDUFA2","NDUFA5","NDUFA6","NDUFA8","NDUFA9","NDUFA10","NDUFAB1","NDUFB2","NDUFB3","NDUFB4","NDUFB5","NDUFB6","NDUFB8","NDUFB9","NDUFB10","NDUFC2","NDUFS1","NDUFS2","NDUFS3","NDUFV1","NDUFS4","NDUFS5","NDUFS6","NDUFS8","NDUFV2","NDUFA13","NDUFAF1","NDUFB11","TAZ","NDUFAF6","NDUFAF3","NDUFAF8","ACAD9","NDUFAF4","TIMM21","OXA1L","ECSIT","TIMMDC1","DMAC2","NDUFAF7","FOXRED1","TMEM126B","BC…
	GOBP_CELLULAR_RESPIRATION	143	-2.3992	0	["MYBBP1A","CYP1A2","NOA1","IDH3B","ME2","NOP53","MTFR2","OXA1L","SLC25A14","PARK7","NDUFA11","COX4I1","IMMP2L","COX5B","TRAP1","COX6A1","SIRT3","LYRM7","ME3","TREX1","COX6A2","SLC25A25","MDH1B","CS","SCO2","COX7B","DLAT","COX7C","DLST","COX8A","FH","COX10","NNT","COX15","IDE","CYC1","IDH1","DGUOK","IDH2","DLD","IDH3A","IDH3G","PRELID1","IREB2","MDH1","ISCU","MDH2","FXN","NFATC4","AFG1L","ACO1","…
	GOBP_ESTABLISHMENT_OF_PROTEIN_LOCALIZATION_TO_MITOCHONDRIAL_MEMBRANE	38	-2.3475	0.0003	["BAD","TFDP1","TFDP2","TP53","TP53BP2","TP73","YWHAB","YWHAG","YWHAH","YWHAZ","MAIP1","CALM1","CALM3","CASP8","YWHAQ","AP3B1","SAMM50","TP63","COX18","BMF","ROMO1","TIMM29","E2F1","PDCD5","OXA1L","PPP1R13B","TOMM70","TIMM10","TIMM8B","TIMM22","BCS1L","HSPA4","NDUFA13","HSP90AA1","NMT1","PMAIP1","AGK","MAPK8"]
	GOBP_PROTEIN_TARGETING_TO_MEMBRANE	146	-1.987	0.0068	["PDZK1","ZDHHC4","ZDHHC14","HPCA","ZDHHC18","CDK5R1","ERBB2","MICALL1","YIF1B","TCAF1","RPL35","VPS37C","VPS37B","ARL6","AKT2","CEMIP","NCF1","SDCBP","TAOK2","CIB1","ADORA1","FIS1","PRKCI","RTP1","RPSA","MIEF2","MFF","EXOC4","DMTN","ZDHHC7","PRNP","SEC61B","SEC63","ZFAND2B","ARL6IP1","SEC61A1","SEC61A2","RPL4","RPL13","RPL15","RPL18","RPL19","RPL21","RPL22","RPL28","RPL29","RPL31","SLC1A1","RPL3…
	GOBP_MITOCHONDRIAL_ELECTRON_TRANSPORT_NADH_TO_UBIQUINONE	37	-2.4786	0	["DLD","PINK1","SNCA","ISCU","DNAJC15","NDUFA1","NDUFA2","NDUFA5","NDUFA6","NDUFA8","NDUFA9","NDUFA10","NDUFAB1","NDUFB2","NDUFB3","NDUFB4","NDUFB5","NDUFB6","NDUFB8","NDUFB9","NDUFB10","NDUFC2","NDUFS1","NDUFS2","NDUFS3","NDUFV1","NDUFS4","NDUFS5","NDUFS6","NDUFS8","NDUFV2","NDUFA13","NDUFAF1","PARK7","NDUFA11","NDUFB11","COQ9"]
	GOBP_REGULATION_OF_PROTEIN_LOCALIZATION_TO_NUCLEUS	115	-2.1053	0.003	["DCLK1","MFHAS1","JUP","ORMDL3","CD36","SMAD3","MEPCE","CDH1","ZPR1","UBR5","PIN1","TPR","DKC1","LATS2","TARDBP","BMP4","EIF2AK3","HSP90AB1","SMO","FERMT1","SRC","TGFB1","TERT","KAT7","GLUL","PRKCD","LATS1","LARP7","NVL","PSEN1","FERMT2","NMD3","BAG3","PARK7","ATP13A2","FLNA","PARP1","LIF","NF2","ZC3H12A","PIK3R1","NUTF2","MCRS1","MAPK14","TRIM28","LAMTOR5","CCT7","IFNG","CCT4","CCT8","PKIG","CH…
	GOBP_PROTEIN_TRANSMEMBRANE_IMPORT_INTO_INTRACELLULAR_ORGANELLE	30	-2.0217	0.0055	["TOMM20","TIMM17B","TIMM17A","TOMM40","TIMM44","DNAJC15","DNAJC19","GRPEL2","CHCHD4","HSPD1","PAM16","PEX7","ROMO1","PEX5L","TOMM7","TIMM21","PEX1","PEX6","TIMM50","PEX12","PEX13","TOMM70","PEX2","PEX5","LONP2","PEX16","DNLZ","AIFM1","TOMM40L","PEX14"]
	GOBP_ESTABLISHMENT_OF_PROTEIN_LOCALIZATION_TO_TELOMERE	15	-2.0952	0.0032	["CCT4","ACD","TERF1","CCT8","WRAP53","TERT","DKC1","POT1","CCT5","TCP1","CCT3","NABP2","ATM","ATR","CCT7"]
	GOBP_POSITIVE_REGULATION_OF_ORGANELLE_ORGANIZATION	488	-1.942	0.0093	["CCDC88A","FMR1","RPS6KA5","MTOR","MYB","NCK1","SLX4","WBP2","PHF19","GCG","PHF1","NSD3","TNF","TADA2A","TPR","DKC1","SHCBP1L","GLYR1","NCK2","RPS6KA4","TADA2B","CTR9","DRG1","AKT2","LRSAM1","HNRNPD","SLF2","ABI2","ABL1","WNT5A","SLF1","DHX36","RP1","OCLN","FES","CNOT1","TOGARAM1","ROCK2","CNOT6L","NUMA1","NIN","SLAIN2","ARPC1B","CLIP1","MSN","ANKRD53","PSRC1","CNOT2","GRB2","SYT1","CNOT6","LIF"…
	GOBP_GLUCOSE_CATABOLIC_PROCESS	31	-2.0121	0.0058	["ENO1","ENO2","BAD","ENO3","PKLR","FOXK1","ALDOB","ALDOC","TP53","TKTL1","TIGAR","GAPDHS","ACTN3","GCK","GPI","PGM2L1","BPGM","HK1","TPI1","HK3","ADPGK","FOXK2","SLC25A12","HK2","PFKFB2","PFKL","PFKM","PFKP","PGAM1","PGAM2","PGK1"]
Nucleic acid metabolism process	GOBP_TRNA_WOBBLE_BASE_MODIFICATION	17	-2.0555	0.0043	["ELP5","MTO1","NSUN3","ALKBH1","ELP6","ELP4","MOCS3","ELP3","ELP2","CTU2","TRMU","URM1","ADAT2","GTPBP3","ELP1","TRMT9B","ALKBH8"]
	GOBP_MATURATION_OF_LSU_RRNA	23	-2.1038	0.003	["RPF2","RRP15","ZNHIT6","NIFK","URB1","NSA2","MAK16","RPL7L1","RPL7","RPL7A","DDX18","RPL35","EIF6","NOL9","PES1","RPF1","GTPBP4","SNU13","LAS1L","WDR12","FTSJ3","RSL1D1","ZNHIT3"]
	GOBP_RNA_SPLICING	380	-2.1472	0.0022	["MPHOSPH10","NCBP2","HABP4","FAM172A","DDX17","FMR1","PABPC1","KHSRP","LSM6","POLR2G","HNRNPR","SYNCRIP","FASTK","HNRNPA0","NCL","CIR1","ELAVL1","ELAVL4","TARDBP","FUS","RRP1B","HNRNPD","PDCD7","HNRNPU","PQBP1","MBNL2","CCAR2","RBM6","DDX39A","MTREX","SRRM1","SF3B4","FRG1","CWC27","SAP18","HNRNPM","SMNDC1","YBX1","PPIH","CHERP","KHDRBS3","ALYREF","PAPOLA","SF3B2","SNRNP27","SNRNP35","HNRNPUL1","…
	GOBP_RIBOSOMAL_SMALL_SUBUNIT_BIOGENESIS	61	-2.7884	0	["RCL1","BMS1","EMG1","TBL3","HEATR1","RPP40","WDR3","NAT10","DDX52","LSM6","TSR1","TSR3","UTP6","PRKDC","UTP3","SRFBP1","NOP9","DHX37","ERCC2","RRS1","RPL38","RPS5","RPS6","RPS8","RPS15","DCAF13","RPS16","NOL11","RPS17","RPS21","RPS25","RPS27","ERAL1","RPS28","UTP25","METTL17","UTP20","MRPS11","RRP7A","KRI1","SURF6","NOB1","BYSL","XRCC5","ABT1","RPSA","NOL10","SNU13","NPM1","RIOK1","UTP23","RPS2…
	GOBP_CLEAVAGE_INVOLVED_IN_RRNA_PROCESSING	24	-2.2494	0.0008	["RCL1","BMS1","UTP23","NOP9","UTP20","KRI1","NOB1","TBL3","NOP14","RPP40","ABT1","ERI3","EXOSC7","RRP36","RRS1","ERI1","NOL9","ERI2","EXOSC2","EXOSC9","EXOSC8","EXOSC10","TSR1","RPS21"]
	GOBP_RNA_PHOSPHODIESTER_BOND_HYDROLYSIS_ENDONUCLEOLYTIC	67	-2.0619	0.004	["RCL1","BMS1","TSEN34","PIWIL2","POP7","RPP25","RPP21","RPP30","RPP38","TBL3","TSEN2","EXO1","POP4","RPP40","ZC3H12A","EDC3","PIWIL1","TSR1","RIDA","NUDT16","NOP9","DICER1","RNASEL","POP1","AGO1","AGO2","RRS1","APEX1","ZC3H12D","RPS21","UTP20","ENDOG","KRI1","NOB1","DROSHA","KHNYN","ABT1","ENDOV","ZC3H12B","ERN2","RNASEK","NOL9","LACTB2","SLFN14","NYNRIN","RNASEH2A","RNASE1","RNASE4","TSN","FEN1…
	GOBP_SPLICEOSOMAL_SNRNP_ASSEMBLY	36	-1.9854	0.0069	["LSM2","SNUPN","PRMT5","CD2BP2","SNRPB","SNRPC","SNRPD1","PRPF8","SNRPD2","SNRPE","SNRPF","SNRPG","SRSF10","USP4","WDR77","STRAP","DDX20","GEMIN7","CLNS1A","GEMIN6","SRSF12","COIL","GEMIN2","GEMIN4","PRPF6","LSM4","GEMIN5","AAR2","PRPF31","PRPF3","TGS1","PRPF19","SART3","SART1","PRMT7","GEMIN8"]
	GOBP_RIBONUCLEOPROTEIN_COMPLEX_BIOGENESIS	369	-2.9156	0	["RCL1","MPHOSPH10","MPHOSPH6","POP7","NPM3","NSA2","EMG1","MYBBP1A","DDX17","NOP56","RPP30","RPP38","TBL3","POP4","RPP40","WDR3","EBNA1BP2","DDX52","KRR1","PWP1","LSM6","RPL35","ERI2","RPUSD1","EXOSC8","HELQ","BUD23","MALSU1","TSR3","FTSJ3","EXOSC6","PIH1D2","NUDT16","WDR36","SRFBP1","BMT2","NOP9","DDX3X","DKC1","METTL15","ERCC2","FBL","LTO1","XRN2","FASTKD2","DIS3","DHX30","PDCD11","EXOSC7","RR…
	GOBP_RRNA_METABOLIC_PROCESS	199	-2.8109	0	["RCL1","MPHOSPH10","MPHOSPH6","POP7","NPM3","NSA2","EMG1","DDX17","NOP56","RPP30","RPP38","TBL3","POP4","RPP40","WDR3","EBNA1BP2","DDX52","KRR1","LSM6","RPL35","ERI2","RPUSD1","EXOSC8","HELQ","BUD23","TSR3","FTSJ3","EXOSC6","PIH1D2","NUDT16","WDR36","SRFBP1","BMT2","NOP9","DKC1","METTL15","ERCC2","FBL","XRN2","DIS3","PDCD11","EXOSC7","RRP1B","MDN1","RRS1","RRP12","RRP8","EXOSC2","PES1","MTREX","…
	GOBP_NCRNA_METABOLIC_PROCESS	384	-2.4936	0	["MYBL1","RCL1","DDX4","MPHOSPH10","PPA1","MPHOSPH6","PIWIL2","POP7","SMAD3","DALRD3","NPM3","TDRD1","NSA2","NFKB1","MEPCE","EMG1","VARS2","XPO5","DDX17","RELA","NOP56","BTBD18","RPP30","CARS2","RPP38","AIMP2","TBL3","NARS2","POP4","FKBP6","RPP40","MAEL","WDR3","KHSRP","EBNA1BP2","AIMP1","DDX52","PIWIL1","KRR1","MARS2","LSM6","RPL35","ERI2","RPUSD1","EXOSC8","HELQ","BUD23","TSR3","FTSJ3","EXOSC6"…
	GOBP_RIBOSOME_BIOGENESIS	259	-2.9485	0	["RCL1","MPHOSPH10","MPHOSPH6","POP7","NPM3","NSA2","EMG1","MYBBP1A","DDX17","NOP56","RPP30","RPP38","TBL3","POP4","RPP40","WDR3","EBNA1BP2","DDX52","KRR1","PWP1","LSM6","RPL35","ERI2","RPUSD1","EXOSC8","HELQ","BUD23","MALSU1","TSR3","FTSJ3","EXOSC6","PIH1D2","NUDT16","WDR36","SRFBP1","BMT2","NOP9","DDX3X","DKC1","METTL15","ERCC2","FBL","LTO1","XRN2","FASTKD2","DIS3","DHX30","PDCD11","EXOSC7","RR…
	GOBP_MATURATION_OF_SSU_RRNA	42	-2.576	0	["RCL1","RPS28","BMS1","UTP25","UTP20","MRPS11","KRI1","NOB1","BYSL","TBL3","HEATR1","RPP40","WDR3","ABT1","NAT10","DDX52","LSM6","NOL10","SNU13","TSR1","RIOK1","TSR3","UTP6","UTP3","UTP23","SRFBP1","NOP9","DHX37","ERCC2","UTP4","NOP14","RIOK3","RRP36","TSR2","RRS1","RPS8","DCAF13","RPS16","WDR46","NOL11","HELB","RPS21"]
	GOBP_RNA_SPLICING_VIA_TRANSESTERIFICATION_REACTIONS	298	-2.2582	0.0007	["MPHOSPH10","NCBP2","FAM172A","DDX17","FMR1","PABPC1","KHSRP","LSM6","POLR2G","HNRNPR","SYNCRIP","HNRNPA0","NCL","ELAVL1","FUS","HNRNPD","PDCD7","HNRNPU","PQBP1","MBNL2","RBM6","DDX39A","MTREX","SRRM1","SF3B4","FRG1","CWC27","SAP18","HNRNPM","SMNDC1","YBX1","PPIH","CHERP","KHDRBS3","ALYREF","PAPOLA","SF3B2","SNRNP27","SNRNP35","HNRNPUL1","WBP4","DDX42","U2AF2","CWF19L2","RBFOX3","CSTF1","METTL14…
	GOBP_TERMINATION_OF_RNA_POLYMERASE_II_TRANSCRIPTION	31	-2.1946	0.0014	["MAZ","MED18","PAPOLA","SCAF4","TTF2","NCBP2","WDR33","SNRPB","CSTF1","CSTF3","SNRPE","SNRPF","SNRPG","CLP1","NUDT21","CSTF2T","CPSF7","PABPN1","SYMPK","SETX","CPSF4","LSM10","NCBP1","PCF11","CSTF2","LSM11","CPSF3","CPSF2","SCAF8","ZNF473","SSU72"]
	GOBP_RNA_PHOSPHODIESTER_BOND_HYDROLYSIS	127	-2.158	0.002	["RCL1","BMS1","PIWIL2","POP7","NCBP2","RPP30","RPP38","TBL3","EXO1","POP4","RPP40","PIWIL1","NUDT21","CPSF6","ERI2","EXOSC8","RIDA","EXOSC6","NUDT16","NOP9","DICER1","CPSF4","POP1","TOE1","XRN2","AGO1","DIS3","AGO2","EXOSC7","RRS1","NCBP1","APEX1","CSTF2","EXOSC2","ZC3H12D","MOV10","UTP20","PPP1R8","NOB1","CSTF3","DROSHA","ABT1","DIS3L2","PNLDC1","SAMHD1","ISG20","PARN","CSTF2T","DCP2","CPSF7","…
	GOBP_RIBOSOMAL_LARGE_SUBUNIT_ASSEMBLY	24	-2.2929	0.0006	["PPAN","RPF2","TRAF7","RPL3","RPL3L","RPL5","RPL6","MRPL20","FASTKD2","MRTO4","RPL10","DHX30","RSL24D1","RPL11","RPL23A","RPL24","NOP53","BRIX1","MDN1","RRS1","RPL38","RPLP0","NLE1","DDX28"]
	GOBP_MATURATION_OF_5_8S_RRNA	32	-2.3008	0.0005	["RCL1","MPHOSPH6","URB1","NSA2","UTP20","KRI1","RPP40","ABT1","ERI3","EIF6","NOL9","ERI2","EXOSC8","RPF1","LAS1L","WDR12","FTSJ3","PRKDC","RRP15","NOP9","MAK16","NOP14","EXOSC7","RRS1","ERI1","EXOSC2","PES1","EXOSC9","MTREX","EXOSC10","EXOSC4","RPS21"]
	GOBP_RIBOSOME_ASSEMBLY	51	-2.6554	0	["MRPL20","BRIX1","DDX28","PRKDC","PPAN","DHX37","DDX3X","RPL3","RPL3L","RPL5","RPL6","FASTKD2","RPL10","DHX30","RPL11","RPL23A","RPL24","MDN1","RRS1","RPL38","RPLP0","RPS5","RPS15","RPS27","ERAL1","RPS28","MRPS11","RRP7A","C1QBP","MRPL22","XRCC5","ABT1","NOP53","EFL1","EIF6","RPSA","NPM1","EIF2A","MTERF3","RPF2","TRAF7","RPS27L","MRPS7","MPV17L2","MRPS2","SBDS","MRTO4","RSL24D1","NIP7","NLE1","D…
	GOBP_MATURATION_OF_SSU_RRNA_FROM_TRICISTRONIC_RRNA_TRANSCRIPT_SSU_RRNA_5_8S_RRNA_LSU_RRNA	30	-2.4147	0	["RCL1","BMS1","UTP25","UTP20","MRPS11","KRI1","BYSL","TBL3","HEATR1","RPP40","ABT1","NOL10","TSR1","UTP6","UTP3","UTP23","NOP9","DHX37","ERCC2","UTP4","NOP14","RRP36","TSR2","RRS1","RPS8","DCAF13","RPS16","WDR46","HELB","RPS21"]
	GOBP_RNA_5_END_PROCESSING	20	-2.1766	0.0017	["PIWIL2","POP7","NOP9","UTP20","RPP25","POP1","THG1L","RPP21","RPP30","RPP38","TBL3","POP4","NOP14","RPP40","ABT1","POP5","RPP25L","PNPT1","TRMT10C","SSB"]
	GOBP_MRNA_PROCESSING	434	-2.1435	0.0022	["NCBP2","HABP4","RBBP6","DDX17","FMR1","PABPC1","LSM6","POLR2G","HNRNPR","SYNCRIP","HNRNPA0","NCL","CIR1","ELAVL1","ELAVL4","ERCC2","CTR9","XRN2","TARDBP","FUS","PDCD11","CPEB1","RRP1B","CSDC2","HNRNPD","HNRNPU","MTREX","FRG1","HNRNPM","YBX1","ALKBH5","PPP1R8","RPUSD3","METTL14","RNPS1","TENT4A","DDX5","TENT2","ZC3H14","DHX36","SNU13","FXR1","RBM10","CASC3","GEMIN4","FXR2","CDK7","CNOT6L","PAN3"…
	GOBP_DNA_TEMPLATED_TRANSCRIPTION_TERMINATION	60	-2.2396	0.0008	["MAZ","MED18","SCAF4","TTF2","NCBP2","PRMT5","WDR33","UBTF","TAF1D","TAF1C","TAF1A","CLP1","POLR1C","NUDT21","DHX9","CAVIN1","PABPN1","SYMPK","SETX","POLR1E","CPSF4","POLR1B","TAF1B","ERCC2","LSM10","XRN2","ERCC3","NCBP1","CSTF2","POLR1A","PAPOLA","SNRPB","GTF2H1","CSTF1","GTF2H3","CSTF3","SNRPE","SNRPF","SNRPG","POLR2A","POLR2E","ZMPSTE24","POLR2F","MNAT1","POLR2H","CSTF2T","POLR2K","CPSF7","PO…
	GOBP_NCRNA_3_END_PROCESSING	33	-2.1152	0.0028	["INTS7","USB1","INTS1","INTS6","INTS5","INTS14","ERI3","PARN","ERI2","TRNT1","EXOSC8","LARP7","TRMT10C","POLR3K","EXOSC6","EXOSC5","DKC1","FBL","TOE1","ELAC1","INTS8","EXOSC7","INTS12","ERI1","INTS2","EXOSC2","EXOSC9","EXOSC10","ELAC2","INTS6L","EXOSC4","RPS21","SSB"]
	GOBP_MATURATION_OF_5_8S_RRNA_FROM_TRICISTRONIC_RRNA_TRANSCRIPT_SSU_RRNA_5_8S_RRNA_LSU_RRNA	22	-2.171	0.0019	["RCL1","URB1","NOP9","UTP20","KRI1","NOP14","RPP40","EXOSC7","ABT1","ERI3","RRS1","ERI1","NOL9","ERI2","EXOSC2","PES1","EXOSC9","EXOSC8","EXOSC10","WDR12","FTSJ3","RPS21"]
	GOBP_NCRNA_PROCESSING	323	-2.6408	0	["RCL1","MPHOSPH10","MPHOSPH6","POP7","SMAD3","NPM3","NSA2","EMG1","DDX17","NOP56","RPP30","RPP38","TBL3","POP4","RPP40","WDR3","EBNA1BP2","DDX52","KRR1","LSM6","RPL35","ERI2","RPUSD1","EXOSC8","HELQ","BUD23","TSR3","FTSJ3","EXOSC6","PIH1D2","NUDT16","WDR36","SRFBP1","BMT2","NOP9","DKC1","METTL15","ERCC2","FBL","XRN2","DIS3","PDCD11","EXOSC7","RRP1B","MDN1","RRS1","RRP12","RRP8","EXOSC2","PES1","…
	GOBP_RIBOSOMAL_LARGE_SUBUNIT_BIOGENESIS	61	-2.6515	0	["WDR74","ZNHIT6","URB1","NSA2","PAK1IP1","HEATR3","MRPL20","SDAD1","EBNA1BP2","BRIX1","RPL35","MALSU1","WDR12","DDX28","FTSJ3","PPAN","RPL3","RPL3L","RPL5","LTO1","RPL6","RPL7","FASTKD2","RPL7A","RPL10","DHX30","RPL11","RPL23A","RPL24","RPL26","MDN1","RRS1","RPL38","RPLP0","PES1","GTPBP4","RSL1D1","RPL7L1","SURF6","GTF3A","NOP53","EIF6","NOL9","RPF1","SNU13","NPM1","LAS1L","NVL","RPF2","TRAF7","…
